# Supplementary material for: Genetic diversity of BoLA-DRB3 in South American Zebu cattle populations
Source: BMC Genet. 2018 May 22;19:33. doi: 10.1186/s12863-018-0618-7 (PMC5964877; doi:10.1186/s12863-018-0618-7)
Supplement: Supplementary file 1 — Information and genotyping data used in this study. (XLSX 173 kb) [file 12863_2018_618_MOESM1_ESM.xlsx]

## Sheet: Hoja5 (OriginalGenotype)
population	animalID	DRB3	DRB3-2	breed	PopulationName	Country	Farm /address
Ar	Ar1	0201	1501	Holstein	ArPam1	Argentine	Trenel, La Pampa
Ar	Ar2	0901	0902	Holstein	ArPam2	Argentine	Trenel, La Pampa
Ar	Ar3	0101	0101	Holstein	ArPam3	Argentine	Trenel, La Pampa
Ar	Ar4	0101	1101	Holstein	ArPam4	Argentine	Trenel, La Pampa
Ar	Ar5	1101	1501	Holstein	ArPam5	Argentine	Trenel, La Pampa
Ar	Ar6	0601	4501	Holstein	ArPam6	Argentine	Trenel, La Pampa
Ar	Ar7	0101	1701	Holstein	ArPam7	Argentine	Trenel, La Pampa
Ar	Ar8	1201	1801	Holstein	ArPam8	Argentine	Trenel, La Pampa
Ar	Ar9	0701	2703	Holstein	ArPam9	Argentine	Trenel, La Pampa
Ar	Ar10	0101	0701	Holstein	ArPam10	Argentine	Trenel, La Pampa
Ar	Ar11	0101	0301	Holstein	ArPam11	Argentine	Trenel, La Pampa
Ar	Ar12	1101	2006	Holstein	ArPam12	Argentine	Trenel, La Pampa
Ar	Ar13	0101	0902	Holstein	ArPam13	Argentine	Trenel, La Pampa
Ar	Ar14	1101	14011	Holstein	ArPam14	Argentine	Trenel, La Pampa
Ar	Ar15	0101	0101	Holstein	ArPam15	Argentine	Trenel, La Pampa
Ar	Ar16	0101	0101	Holstein	ArPam16	Argentine	Trenel, La Pampa
Ar	Ar17	1101	2006	Holstein	ArPam17	Argentine	Trenel, La Pampa
Ar	Ar18	1001	1501	Holstein	ArPam18	Argentine	Trenel, La Pampa
Ar	Ar19	1101	1101	Holstein	ArPam19	Argentine	Trenel, La Pampa
Ar	Ar20	1101	2006	Holstein	ArPam20	Argentine	Trenel, La Pampa
Ar	Ar21	1101	2006	Holstein	ArPam21	Argentine	Trenel, La Pampa
Ar	Ar22	1101	2006	Holstein	ArPam22	Argentine	Trenel, La Pampa
Ar	Ar23	1101	2006	Holstein	ArPam23	Argentine	Trenel, La Pampa
Ar	Ar24	0902	1601	Holstein	ArPam24	Argentine	Trenel, La Pampa
Ar	Ar25	1801	2707	Holstein	ArPam25	Argentine	Trenel, La Pampa
Ar	Ar26	0101	0902	Holstein	ArPam26	Argentine	Trenel, La Pampa
Ar	Ar27	0101	0902	Holstein	ArPam27	Argentine	Trenel, La Pampa
Ar	Ar28	1101	2703	Holstein	ArPam28	Argentine	Trenel, La Pampa
Ar	Ar29	0701	1101	Holstein	ArPam29	Argentine	Trenel, La Pampa
Ar	Ar30	1101	1501	Holstein	ArPam30	Argentine	Trenel, La Pampa
Ar	Ar31	1501	1501	Holstein	ArPam31	Argentine	Trenel, La Pampa
Ar	Ar32	1001	20011	Holstein	ArPam32	Argentine	Trenel, La Pampa
Ar	Ar33	1001	1801	Holstein	ArPam33	Argentine	Trenel, La Pampa
Ar	Ar34	0101	1101	Holstein	ArPam34	Argentine	Trenel, La Pampa
Ar	Ar35	1101	2006	Holstein	ArPam35	Argentine	Trenel, La Pampa
Ar	Ar36	1101	1501	Holstein	ArPam36	Argentine	Trenel, La Pampa
Ar	Ar37	0101	14011	Holstein	ArPam37	Argentine	Trenel, La Pampa
Ar	Ar38	1501	2703	Holstein	ArPam38	Argentine	Trenel, La Pampa
Ar	Ar39	14011	2703	Holstein	ArBav1	Argentine	Don Roberto
Ar	Ar40	0101	0101	Holstein	ArBav2	Argentine	Don Roberto
Ar	Ar41	1701	1701	Holstein	ArBav3	Argentine	Don Roberto
Ar	Ar42	1501	0201	Holstein	ArBav4	Argentine	Don Roberto
Ar	Ar43	1101	0201	Holstein	ArBav5	Argentine	Don Roberto
Ar	Ar44	1001	1001	Holstein	ArBav6	Argentine	Don Roberto
Ar	Ar45	1001	1501	Holstein	ArBav7	Argentine	Don Roberto
Ar	Ar46	0101	0101	Holstein	ArBav8	Argentine	Don Roberto
Ar	Ar47	1501	1501	Holstein	ArBav9	Argentine	Don Roberto
Ar	Ar48	0902	1501	Holstein	ArBav10	Argentine	Don Roberto
Ar	Ar49	0501	0902	Holstein	ArBav11	Argentine	Don Roberto
Ar	Ar50	0101	2703	Holstein	ArBav12	Argentine	Don Roberto
Ar	Ar51	1501	1501	Holstein	ArBav13	Argentine	Don Roberto
Ar	Ar52	1101	1501	Holstein	ArBav14	Argentine	Don Roberto
Ar	Ar53	1101	0201	Holstein	ArBav15	Argentine	Don Roberto
Ar	Ar54	0902	1501	Holstein	ArBav16	Argentine	Don Roberto
Ar	Ar55	14011	1501	Holstein	ArBav17	Argentine	Don Roberto
Ar	Ar56	0101	0101	Holstein	ArBav18	Argentine	Don Roberto
Ar	Ar57	1501	1701	Holstein	ArBav19	Argentine	Don Roberto
Ar	Ar58	1101	1101	Holstein	ArBav20	Argentine	Don Roberto
Ar	Ar59	0201	0101	Holstein	ArBav21	Argentine	Don Roberto
Ar	Ar60	2703	0201	Holstein	ArBav22	Argentine	Don Roberto
Ar	Ar61	1501	1501	Holstein	ArBav23	Argentine	Don Roberto
Ar	Ar62	0101	1001	Holstein	ArBav24	Argentine	Don Roberto
Ar	Ar63	1501	1701	Holstein	ArBav25	Argentine	Don Roberto
Ar	Ar64	0101	0101	Holstein	ArBav26	Argentine	Don Roberto
Ar	Ar65	1101	1501	Holstein	ArBav27	Argentine	Don Roberto
Ar	Ar66	2703	2703	Holstein	ArBav28	Argentine	Don Roberto
Ar	Ar67	0101	20012	Holstein	ArBav29	Argentine	Don Roberto
Ar	Ar68	0101	0101	Holstein	ArBav30	Argentine	Don Roberto
Ar	Ar69	0101	1501	Holstein	ArBav31	Argentine	Don Roberto
Ar	Ar70	1101	1101	Holstein	ArBav32	Argentine	Don Roberto
Ar	Ar71	0101	0101	Holstein	ArBav33	Argentine	Don Roberto
Ar	Ar72	0101	1501	Holstein	ArBav34	Argentine	Don Roberto
Ar	Ar74	1001	1201	Holstein	ArBav36	Argentine	Don Roberto
Ar	Ar75	0101	1201	Holstein	ArBav37	Argentine	Don Roberto
Ar	Ar76	0101	1101	Holstein	ArBav38	Argentine	Don Roberto
Ar	Ar77	1201	1501	Holstein	ArBav39	Argentine	Don Roberto
Ar	Ar78	1101	1101	Holstein	ArBav40	Argentine	Don Roberto
Ar	Ar79	0101	2703	Holstein	ArBav41	Argentine	Don Roberto
Ar	Ar80	0101	1501	Holstein	ArBav42	Argentine	Don Roberto
Ar	Ar81	1201	2707	Holstein	ArBav43	Argentine	Don Roberto
Ar	Ar82	1101	1501	Holstein	ArBav44	Argentine	Don Roberto
Ar	Ar83	0101	0101	Holstein	ArBav45	Argentine	Don Roberto
Ar	Ar84	1101	1101	Holstein	ArBav46	Argentine	Don Roberto
Ar	Ar85	1101	1501	Holstein	ArBav47	Argentine	Don Roberto
Ar	Ar86	1001	1201	Holstein	ArBav48	Argentine	Don Roberto
Ar	Ar87	1101	0201	Holstein	ArBav49	Argentine	Don Roberto
Ar	Ar88	0101	0902	Holstein	ArBav50	Argentine	Don Roberto
Ar	Ar89	0101	0101	Holstein	ArBav51	Argentine	Don Roberto
Ar	Ar90	0601	2703	Holstein	ArBav52	Argentine	Don Roberto
Ar	Ar91	0902	1001	Holstein	ArBav53	Argentine	Don Roberto
Ar	Ar92	1101	1701	Holstein	ArBav54	Argentine	Don Roberto
Ar	Ar93	0101	0901	Holstein	ArBav55	Argentine	Don Roberto
Ar	Ar94	1101	1501	Holstein	ArBav56	Argentine	Don Roberto
Ar	Ar95	1101	14011	Holstein	ArBav57	Argentine	Don Roberto
Ar	Ar96	2703	1201	Holstein	ArBav58	Argentine	Don Roberto
Ar	Ar97	1101	1101	Holstein	ArBav59	Argentine	Don Roberto
Ar	Ar98	1101	0201	Holstein	ArBav60	Argentine	Don Roberto
Ar	Ar99	1101	1701	Holstein	ArBav61	Argentine	Don Roberto
Ar	Ar100	0101	1501	Holstein	ArBav62	Argentine	Don Roberto
Ar	Ar101	1501	1501	Holstein	ArBav63	Argentine	Don Roberto
Ar	Ar102	1501	0201	Holstein	ArBav64	Argentine	Don Roberto
Ar	Ar103	1201	1201	Holstein	ArBav65	Argentine	Don Roberto
Ar	Ar104	0101	2201	Holstein	ArBav66	Argentine	Don Roberto
Ar	Ar105	1201	0902	Holstein	ArJep1	Argentine	La Siempreviva
Ar	Ar106	1601	2703	Holstein	ArJep2	Argentine	La Siempreviva
Ar	Ar107	1501	2703	Holstein	ArJep3	Argentine	La Siempreviva
Ar	Ar108	1601	1601	Holstein	ArJep4	Argentine	La Siempreviva
Ar	Ar109	1001	1101	Holstein	ArJep5	Argentine	La Siempreviva
Ar	Ar110	1501	1201	Holstein	ArJep6	Argentine	La Siempreviva
Ar	Ar111	2703	0101	Holstein	ArJep7	Argentine	La Siempreviva
Ar	Ar112	1501	1201	Holstein	ArJep8	Argentine	La Siempreviva
Ar	Ar113	1801	2703	Holstein	ArJep9	Argentine	La Siempreviva
Ar	Ar114	1101	14011	Holstein	ArJep10	Argentine	La Siempreviva
Ar	Ar115	1101	1501	Holstein	ArJep11	Argentine	La Siempreviva
Ar	Ar116	0101	2703	Holstein	ArJep12	Argentine	La Siempreviva
Ar	Ar117	0901	1501	Holstein	ArJep13	Argentine	La Siempreviva
Ar	Ar118	2703	2703	Holstein	ArJep14	Argentine	La Siempreviva
Ar	Ar119	1501	0101	Holstein	ArJep15	Argentine	La Siempreviva
Ar	Ar120	2703	1101	Holstein	ArJep16	Argentine	La Siempreviva
Ar	Ar121	1501	1101	Holstein	ArJep17	Argentine	La Siempreviva
Ar	Ar122	1501	2703	Holstein	ArJep18	Argentine	La Siempreviva
Ar	Ar123	1201	0101	Holstein	ArJep19	Argentine	La Siempreviva
Ar	Ar124	0801	1501	Holstein	ArJep20	Argentine	La Siempreviva
Ar	Ar125	2703	0601	Holstein	ArJep21	Argentine	La Siempreviva
Ar	Ar126	1101	2703	Holstein	ArJep22	Argentine	La Siempreviva
Ar	Ar127	0901	1001	Holstein	ArJep23	Argentine	La Siempreviva
Ar	Ar128	1101	2703	Holstein	ArJep24	Argentine	La Siempreviva
Ar	Ar129	1501	1703	Holstein	ArJep25	Argentine	La Siempreviva
Ar	Ar130	1701	2703	Holstein	ArJep26	Argentine	La Siempreviva
Ar	Ar131	1901	0601	Holstein	ArJep27	Argentine	La Siempreviva
Ar	Ar132	1101	1101	Holstein	ArJep28	Argentine	La Siempreviva
Ar	Ar133	0101	0201	Holstein	ArJep29	Argentine	La Siempreviva
Ar	Ar134	0101	1101	Holstein	ArJep30	Argentine	La Siempreviva
Ar	Ar135	1501	1501	Holstein	ArJep31	Argentine	La Siempreviva
Ar	Ar136	1501	1201	Holstein	ArJep32	Argentine	La Siempreviva
Ar	Ar137	1501	1701	Holstein	ArJep33	Argentine	La Siempreviva
Ar	Ar138	1201	2703	Holstein	ArJep34	Argentine	La Siempreviva
Ar	Ar139	1601	1101	Holstein	ArJep35	Argentine	La Siempreviva
Ar	Ar140	1101	0901	Holstein	ArJep36	Argentine	La Siempreviva
Ar	Ar141	1901	1501	Holstein	ArJep37	Argentine	La Siempreviva
Ar	Ar142	0101	0601	Holstein	ArJep38	Argentine	La Siempreviva
Ar	Ar143	1701	2703	Holstein	ArJep39	Argentine	La Siempreviva
Ar	Ar144	1001	1201	Holstein	ArJep40	Argentine	La Siempreviva
Ar	Ar145	1501	14011	Holstein	ArJep41	Argentine	La Siempreviva
Ar	Ar146	1501	1101	Holstein	ArJep42	Argentine	La Siempreviva
Ar	Ar147	0201	1201	Holstein	ArJep43	Argentine	La Siempreviva
Ar	Ar148	1501	1201	Holstein	ArJep44	Argentine	La Siempreviva
Ar	Ar149	1001	2703	Holstein	ArJep45	Argentine	La Siempreviva
Ar	Ar150	1201	0101	Holstein	ArJep46	Argentine	La Siempreviva
Ar	Ar151	0902	1201	Holstein	ArJep47	Argentine	La Siempreviva
Ar	Ar152	0101	0601	Holstein	ArJep48	Argentine	La Siempreviva
Ar	Ar153	0801	1501	Holstein	ArJep49	Argentine	La Siempreviva
Ar	Ar154	0902	1601	Holstein	ArJep50	Argentine	La Siempreviva
Ar	Ar155	0601	1701	Holstein	ArJep51	Argentine	La Siempreviva
Ar	Ar156	1601	2703	Holstein	ArJep52	Argentine	La Siempreviva
Ar	Ar157	1501	1801	Holstein	ArJep53	Argentine	La Siempreviva
Ar	Ar158	1501	1801	Holstein	ArJep54	Argentine	La Siempreviva
Ar	Ar159	14011	1501	Holstein	ArJep55	Argentine	La Siempreviva
Ar	Ar160	1104	1501	Holstein	ArJep56	Argentine	La Siempreviva
Ar	Ar161	1501	1501	Holstein	ArJep57	Argentine	La Siempreviva
Ar	Ar162	0902	1501	Holstein	ArJep58	Argentine	La Siempreviva
Ar	Ar163	0101	1501	Holstein	ArJep59	Argentine	La Siempreviva
Ar	Ar164	1501	2703	Holstein	ArJep60	Argentine	La Siempreviva
Ar	Ar165	0101	1201	Holstein	ArJep61	Argentine	La Siempreviva
Ar	Ar166	0201	0901	Holstein	ArJep62	Argentine	La Siempreviva
Ar	Ar167	0101	1001	Holstein	ArJep63	Argentine	La Siempreviva
Ar	Ar168	0101	0902	Holstein	ArJep64	Argentine	La Siempreviva
Ar	Ar169	1101	1201	Holstein	ArJep65	Argentine	La Siempreviva
Ar	Ar170	1101	1501	Holstein	ArJep66	Argentine	La Siempreviva
Ar	Ar171	1201	1501	Holstein	ArJep67	Argentine	La Siempreviva
Ar	Ar172	0101	1101	Holstein	ArJep68	Argentine	La Siempreviva
Ar	Ar173	14011	1501	Holstein	ArJep69	Argentine	La Siempreviva
Ar	Ar174	14011	1601	Holstein	ArJep70	Argentine	La Siempreviva
Ar	Ar175	0701	1101	Holstein	ArJep71	Argentine	La Siempreviva
Ar	Ar176	0101	1201	Holstein	ArJep72	Argentine	La Siempreviva
Ar	Ar177	14011	2703	Holstein	ArJep73	Argentine	La Siempreviva
Ar	Ar178	0701	0601	Holstein	ArJep74	Argentine	La Siempreviva
Ar	Ar179	0101	14011	Holstein	ArJep75	Argentine	La Siempreviva
Ar	Ar180	0201	1501	Holstein	ArJep76	Argentine	La Siempreviva
Ar	Ar181	1501	1601	Holstein	ArJep77	Argentine	La Siempreviva
Ar	Ar182	1001	1501	Holstein	ArJep78	Argentine	La Siempreviva
Ar	Ar183	0902	1601	Holstein	ArJep79	Argentine	La Siempreviva
Ar	Ar184	0101	2703	Holstein	ArJep80	Argentine	La Siempreviva
Ar	Ar185	1501	1501	Holstein	ArJep81	Argentine	La Siempreviva
Ar	Ar186	0101	0101	Holstein	ArJep82	Argentine	La Siempreviva
Ar	Ar187	1201	1601	Holstein	ArJep83	Argentine	La Siempreviva
Ar	Ar188	1501	1601	Holstein	ArJep84	Argentine	La Siempreviva
Ar	Ar189	0601	1501	Holstein	ArJep85	Argentine	La Siempreviva
Ar	Ar190	0601	1501	Holstein	ArJep86	Argentine	La Siempreviva
Ar	Ar191	1001	2703	Holstein	ArJep87	Argentine	La Siempreviva
Ar	Ar192	0101	0101	Holstein	ArJep88	Argentine	La Siempreviva
Ar	Ar193	14011	1601	Holstein	ArJep89	Argentine	La Siempreviva
Ar	Ar194	1001	2703	Holstein	ArJep90	Argentine	La Siempreviva
Ar	Ar195	1001	1601	Holstein	ArJep91	Argentine	La Siempreviva
Ar	Ar196	0801	14011	Holstein	ArJep92	Argentine	La Siempreviva
Ar	Ar197	0701	2703	Holstein	ArJep93	Argentine	La Siempreviva
Ar	Ar198	1001	1101	Holstein	ArJep94	Argentine	La Siempreviva
Ar	Ar199	0601	0701	Holstein	ArJep95	Argentine	La Siempreviva
Ar	Ar200	14011	14011	Holstein	ArJep96	Argentine	La Siempreviva
Ar	Ar201	1101	1601	Holstein	ArJep97	Argentine	La Siempreviva
Ar	Ar202	1101	1801	Holstein	ArJep98	Argentine	La Siempreviva
Ar	Ar203	0101	1001	Holstein	ArJep99	Argentine	La Siempreviva
Ar	Ar204	1701	1701	Holstein	ArJep100	Argentine	La Siempreviva
Ar	Ar205	14011	1601	Holstein	ArJep101	Argentine	La Siempreviva
Ar	Ar206	1001	1501	Holstein	ArJep102	Argentine	La Siempreviva
Ar	Ar207	0201	1501	Holstein	ArJep103	Argentine	La Siempreviva
Ar	Ar208	0101	1201	Holstein	ArJep104	Argentine	La Siempreviva
Ar	Ar209	1101	1601	Holstein	ArJep105	Argentine	La Siempreviva
Ar	Ar210	1501	3601	Holstein	ArJep106	Argentine	La Siempreviva
Ar	Ar211	2703	2703	Holstein	ArJep107	Argentine	La Siempreviva
Ar	Ar212	0902	1101	Holstein	ArJep108	Argentine	La Siempreviva
Ar	Ar213	1201	2703	Holstein	ArJep109	Argentine	La Siempreviva
Ar	Ar214	0902	0902	Holstein	ArJep110	Argentine	La Siempreviva
Ar	Ar215	0101	1101	Holstein	ArJep111	Argentine	La Siempreviva
Ar	Ar216	0902	1601	Holstein	ArJep112	Argentine	La Siempreviva
Ar	Ar217	0101	0101	Holstein	ArJep113	Argentine	La Siempreviva
Ar	Ar218	1101	2703	Holstein	ArJep114	Argentine	La Siempreviva
Ar	Ar219	0601	1001	Holstein	ArJep115	Argentine	La Siempreviva
Ar	Ar220	0101	0201	Holstein	ArJep116	Argentine	La Siempreviva
Ar	Ar221	0101	1501	Holstein	ArJep117	Argentine	La Siempreviva
Ar	Ar222	14011	2703	Holstein	ArJep118	Argentine	La Siempreviva
Ar	Ar223	1001	1701	Holstein	ArJep119	Argentine	La Siempreviva
Ar	Ar224	0101	1501	Holstein	ArJep120	Argentine	La Siempreviva
Ar	Ar225	0601	1201	Holstein	ArJep121	Argentine	La Siempreviva
Ar	Ar226	0101	0902	Holstein	ArJep122	Argentine	La Siempreviva
Ar	Ar227	1101	1201	Holstein	ArJep123	Argentine	La Siempreviva
Ar	Ar228	0101	1701	Holstein	ArJep124	Argentine	La Siempreviva
Ar	Ar229	0101	1201	Holstein	ArJep125	Argentine	La Siempreviva
Ar	Ar230	0201	1501	Holstein	ArJep126	Argentine	La Siempreviva
Ar	Ar231	0101	1501	Holstein	ArJep127	Argentine	La Siempreviva
Ar	Ar232	0101	0101	Holstein	ArJep128	Argentine	La Siempreviva
Ar	Ar233	1501	1601	Holstein	ArJep129	Argentine	La Siempreviva
Ar	Ar234	0101	1101	Holstein	ArJep130	Argentine	La Siempreviva
Ar	Ar235	0101	2703	Holstein	ArJep131	Argentine	La Siempreviva
Ar	Ar236	0902	1201	Holstein	ArJep132	Argentine	La Siempreviva
Ar	Ar237	1601	1701	Holstein	ArJep133	Argentine	La Siempreviva
Ar	Ar238	1001	1501	Holstein	ArJep134	Argentine	La Siempreviva
Ar	Ar239	1101	1501	Holstein	ArJep135	Argentine	La Siempreviva
Ar	Ar240	0101	0901	Holstein	ArJep136	Argentine	La Siempreviva
Ar	Ar241	0201	1101	Holstein	ArJep137	Argentine	La Siempreviva
Ar	Ar242	0201	1101	Holstein	ArJep138	Argentine	La Siempreviva
Ar	Ar243	0101	1101	Holstein	ArJep139	Argentine	La Siempreviva
Ar	Ar244	1501	2703	Holstein	ArJep140	Argentine	La Siempreviva
Ar	Ar245	1101	1201	Holstein	ArJep141	Argentine	La Siempreviva
Ar	Ar246	0101	0101	Holstein	ArJep142	Argentine	La Siempreviva
Ar	Ar247	1001	1101	Holstein	ArJep143	Argentine	La Siempreviva
Ar	Ar248	1101	1501	Holstein	ArJep144	Argentine	La Siempreviva
Ar	Ar249	0902	2703	Holstein	ArJep145	Argentine	La Siempreviva
Ar	Ar250	1501	1501	Holstein	ArJep146	Argentine	La Siempreviva
Ar	Ar251	1201	1201	Holstein	ArJep147	Argentine	La Siempreviva
Ar	Ar254	1201	2703	Holstein	ArJep150	Argentine	La Siempreviva
Ar	Ar255	1001	1001	Holstein	ArJep151	Argentine	La Siempreviva
Ar	Ar256	1501	2703	Holstein	ArJep152	Argentine	La Siempreviva
Ar	Ar257	0902	14011	Holstein	ArJep153	Argentine	La Siempreviva
Ar	Ar258	1001	2703	Holstein	ArJep154	Argentine	La Siempreviva
Ar	Ar259	0101	0701	Holstein	ArJep155	Argentine	La Siempreviva
Ar	Ar260	0101	2703	Holstein	ArJep156	Argentine	La Siempreviva
Ar	Ar261	1101	2703	Holstein	ArJep157	Argentine	La Siempreviva
Ar	Ar262	0101	0902	Holstein	ArJep158	Argentine	La Siempreviva
Ar	Ar263	1001	2703	Holstein	ArJep159	Argentine	La Siempreviva
Ar	Ar264	1101	1101	Holstein	ArJep160	Argentine	La Siempreviva
Ar	Ar265	0101	1201	Holstein	ArJep161	Argentine	La Siempreviva
Ar	Ar266	2002	2703	Holstein	ArJep162	Argentine	La Siempreviva
Ar	Ar267	14011	2703	Holstein	ArJep163	Argentine	La Siempreviva
Ar	Ar268	0101	1501	Holstein	ArJep164	Argentine	La Siempreviva
Ar	Ar269	0902	1501	Holstein	ArJep165	Argentine	La Siempreviva
Ar	Ar270	0902	2703	Holstein	ArJep166	Argentine	La Siempreviva
Ar	Ar271	1001	1701	Holstein	ArJep167	Argentine	La Siempreviva
Ar	Ar272	1101	1501	Holstein	ArJep168	Argentine	La Siempreviva
Ar	Ar273	1101	2703	Holstein	ArJep169	Argentine	La Siempreviva
Ar	Ar274	0101	0101	Holstein	ArJep170	Argentine	La Siempreviva
Ar	Ar275	0101	1601	Holstein	ArJep171	Argentine	La Siempreviva
Ar	Ar276	0101	1601	Holstein	ArJep172	Argentine	La Siempreviva
Ar	Ar277	0101	1501	Holstein	ArJep173	Argentine	La Siempreviva
Ar	Ar278	0101	0101	Holstein	ArJep174	Argentine	La Siempreviva
Ar	Ar279	1001	1501	Holstein	ArJep175	Argentine	La Siempreviva
Ar	Ar280	1001	2002	Holstein	ArJep176	Argentine	La Siempreviva
Ar	Ar281	1501	1801	Holstein	ArJep177	Argentine	La Siempreviva
Ar	Ar282	0101	0101	Holstein	ArJep178	Argentine	La Siempreviva
Ar	Ar283	1501	1501	Holstein	ArJep179	Argentine	La Siempreviva
Ar	Ar284	1101	1501	Holstein	ArJep180	Argentine	La Siempreviva
Ar	Ar285	0101	2703	Holstein	ArJep181	Argentine	La Siempreviva
Ar	Ar286	0101	0101	Holstein	ArJep182	Argentine	La Siempreviva
Ar	Ar287	1101	1501	Holstein	ArJep183	Argentine	La Siempreviva
Ar	Ar288	0101	1701	Holstein	ArJep184	Argentine	La Siempreviva
Ar	Ar289	1001	1101	Holstein	ArJep185	Argentine	La Siempreviva
Ar	Ar290	1001	2703	Holstein	ArJep186	Argentine	La Siempreviva
Ar	Ar291	0902	0902	Holstein	ArJep187	Argentine	La Siempreviva
Ar	Ar292	1501	2703	Holstein	ArJep188	Argentine	La Siempreviva
Ar	Ar293	0301	1601	Holstein	ArJep189	Argentine	La Siempreviva
Ar	Ar294	0101	1201	Holstein	ArJep190	Argentine	La Siempreviva
Ar	Ar295	1001	1201	Holstein	ArJep191	Argentine	La Siempreviva
Ar	Ar296	1101	1501	Holstein	ArJep192	Argentine	La Siempreviva
Ar	Ar297	1501	1501	Holstein	ArJep193	Argentine	La Siempreviva
Ar	Ar298	1501	0201	Holstein	ArJep194	Argentine	La Siempreviva
Ar	Ar299	0701	1501	Holstein	ArJep195	Argentine	La Siempreviva
Ar	Ar300	1201	2006	Holstein	ArLuj1	Argentine	La Constancia
Ar	Ar301	0901	1201	Holstein	ArLuj2	Argentine	La Constancia
Ar	Ar302	1101	1801	Holstein	ArLuj3	Argentine	La Constancia
Ar	Ar303	0301	0902	Holstein	ArLuj4	Argentine	La Constancia
Ar	Ar304	0101	1501	Holstein	ArLuj5	Argentine	La Constancia
Ar	Ar305	0902	1201	Holstein	ArLuj6	Argentine	La Constancia
Ar	Ar306	0301	1201	Holstein	ArLuj7	Argentine	La Constancia
Ar	Ar307	0101	0801	Holstein	ArLuj8	Argentine	La Constancia
Ar	Ar308	0701	1701	Holstein	ArLuj9	Argentine	La Constancia
Ar	Ar309	1601	1601	Holstein	ArLuj10	Argentine	La Constancia
Ar	Ar310	0101	2703	Holstein	ArLuj11	Argentine	La Constancia
Ar	Ar311	0801	0902	Holstein	ArLuj12	Argentine	La Constancia
Ar	Ar312	0301	0902	Holstein	ArLuj13	Argentine	La Constancia
Ar	Ar313	0101	0101	Holstein	ArLuj14	Argentine	La Constancia
Ar	Ar314	0701	14011	Holstein	ArLuj15	Argentine	La Constancia
Ar	Ar315	0701	4501	Holstein	ArLuj16	Argentine	La Constancia
Ar	Ar316	1001	4501	Holstein	ArLuj17	Argentine	La Constancia
Ar	Ar317	0101	0801	Holstein	ArLuj18	Argentine	La Constancia
Ar	Ar318	0201	0201	Holstein	ArLuj19	Argentine	La Constancia
Ar	Ar319	0301	1601	Holstein	ArLuj20	Argentine	La Constancia
Ar	Ar320	1101	1501	Holstein	ArLuj21	Argentine	La Constancia
Ar	Ar321	2703	4501	Holstein	ArLuj22	Argentine	La Constancia
Ar	Ar322	0801	1801	Holstein	ArLuj23	Argentine	La Constancia
Ar	Ar323	0101	1201	Holstein	ArLuj24	Argentine	La Constancia
Ar	Ar324	1101	1201	Holstein	ArLuj25	Argentine	La Constancia
Ar	Ar325	1501	1701	Holstein	ArLuj26	Argentine	La Constancia
Ar	Ar326	0902	1201	Holstein	ArLuj27	Argentine	La Constancia
Ar	Ar327	0701	0801	Holstein	ArLuj28	Argentine	La Constancia
Ar	Ar328	0902	0902	Holstein	ArLuj29	Argentine	La Constancia
Ar	Ar329	0801	1501	Holstein	ArLuj30	Argentine	La Constancia
Ar	Ar330	0902	1201	Holstein	ArLuj31	Argentine	La Constancia
Ar	Ar331	1101	4401	Holstein	ArLuj32	Argentine	La Constancia
Ar	Ar332	1201	1501	Holstein	ArLuj33	Argentine	La Constancia
Ar	Ar333	0101	1501	Holstein	ArLuj34	Argentine	La Constancia
Ar	Ar334	14011	1801	Holstein	ArLuj35	Argentine	La Constancia
Ar	Ar335	0101	1201	Holstein	ArLuj36	Argentine	La Constancia
Ar	Ar336	1501	1601	Holstein	ArLuj37	Argentine	La Constancia
Ar	Ar337	1501	2006	Holstein	ArLuj38	Argentine	La Constancia
Ar	Ar338	0902	14011	Holstein	ArLuj39	Argentine	La Constancia
Ar	Ar339	1001	1101	Holstein	ArLuj40	Argentine	La Constancia
Ar	Ar340	0902	2802	Holstein	ArLuj41	Argentine	La Constancia
Ar	Ar341	0101	1501	Holstein	ArLuj42	Argentine	La Constancia
Ar	Ar342	0301	1201	Holstein	ArLuj43	Argentine	La Constancia
Ar	Ar343	1701	4501	Holstein	ArLuj44	Argentine	La Constancia
Ar	Ar344	0701	3701	Holstein	ArLuj45	Argentine	La Constancia
Ar	Ar345	0101	1801	Holstein	ArLuj46	Argentine	La Constancia
Ar	Ar346	0101	1801	Holstein	ArLuj47	Argentine	La Constancia
Ar	Ar347	0902	1201	Holstein	ArLuj48	Argentine	La Constancia
Ar	Ar348	1201	2703	Holstein	ArLuj49	Argentine	La Constancia
Ar	Ar349	1201	2703	Holstein	ArLuj50	Argentine	La Constancia
Ar	Ar351	1101	2703	Holstein	ArLuj52	Argentine	La Constancia
Ar	Ar352	0101	1101	Holstein	ArLuj53	Argentine	La Constancia
Ar	Ar353	0301	1801	Holstein	ArLuj54	Argentine	La Constancia
Ar	Ar354	0101	1501	Holstein	ArLuj55	Argentine	La Constancia
Ar	Ar355	0902	0201	Holstein	ArLuj56	Argentine	La Constancia
Ar	Ar356	14011	1501	Holstein	ArLuj57	Argentine	La Constancia
Ar	Ar357	1101	14011	Holstein	ArLuj58	Argentine	La Constancia
Ar	Ar358	1101	1201	Holstein	ArLuj59	Argentine	La Constancia
Ar	Ar359	1501	1001	Holstein	ArLuj60	Argentine	La Constancia
Ar	Ar360	1101	1501	Holstein	ArLuj61	Argentine	La Constancia
Ar	Ar361	0101	1501	Holstein	ArLuj62	Argentine	La Constancia
Ar	Ar362	1801	4501	Holstein	ArLuj63	Argentine	La Constancia
Ar	Ar363	0902	4401	Holstein	ArLuj64	Argentine	La Constancia
Ar	Ar364	0101	0301	Holstein	ArLuj65	Argentine	La Constancia
Ar	Ar365	0101	0301	Holstein	ArLuj66	Argentine	La Constancia
Ar	Ar366	0801	0902	Holstein	ArLuj67	Argentine	La Constancia
Ar	Ar367	4401	0201	Holstein	ArLuj68	Argentine	La Constancia
Ar	Ar368	0101	1201	Holstein	ArLuj69	Argentine	La Constancia
Ar	Ar369	0101	2006	Holstein	ArLuj70	Argentine	La Constancia
Ar	Ar370	0902	1801	Holstein	ArLuj71	Argentine	La Constancia
Ar	Ar371	14011	1801	Holstein	ArLuj72	Argentine	La Constancia
Ar	Ar372	0701	1201	Holstein	ArLuj73	Argentine	La Constancia
Ar	Ar373	0801	1201	Holstein	ArLuj74	Argentine	La Constancia
Ar	Ar374	4501	0201	Holstein	ArLuj75	Argentine	La Constancia
Ar	Ar375	0902	14011	Holstein	ArLuj76	Argentine	La Constancia
Ar	Ar376	0101	1801	Holstein	ArLuj77	Argentine	La Constancia
Ar	Ar377	0801	0201	Holstein	ArLuj78	Argentine	La Constancia
Ar	Ar378	0101	14011	Holstein	ArLuj79	Argentine	La Constancia
Ar	Ar379	0101	4501	Holstein	ArLuj80	Argentine	La Constancia
Ar	Ar380	0101	1001	Holstein	ArLuj81	Argentine	La Constancia
Ar	Ar381	0101	0902	Holstein	ArLuj82	Argentine	La Constancia
Ar	Ar382	0301	3202	Holstein	ArLuj83	Argentine	La Constancia
Ar	Ar383	0101	4501	Holstein	ArLuj84	Argentine	La Constancia
Ar	Ar384	1201	4501	Holstein	ArLuj85	Argentine	La Constancia
Ar	Ar385	0101	1201	Holstein	ArLuj86	Argentine	La Constancia
Ar	Ar386	0101	0101	Holstein	ArLuj87	Argentine	La Constancia
Ar	Ar387	0801	0902	Holstein	ArLuj88	Argentine	La Constancia
Ar	Ar388	1201	14011	Holstein	ArLuj89	Argentine	La Constancia
Ar	Ar389	0101	1501	Holstein	ArLuj90	Argentine	La Constancia
Ar	Ar390	0101	0902	Holstein	ArLuj91	Argentine	La Constancia
Ar	Ar391	0201	1101	Holstein	ArLuj92	Argentine	La Constancia
Ar	Ar392	2201	2703	Holstein	ArLuj93	Argentine	La Constancia
Ar	Ar393	0301	0301	Holstein	ArLuj94	Argentine	La Constancia
Ar	Ar394	1101	4501	Holstein	ArLuj95	Argentine	La Constancia
Ar	Ar395	1101	1101	Holstein	ArLuj96	Argentine	La Constancia
Ar	Ar396	1101	1501	Holstein	ArLuj97	Argentine	La Constancia
Ar	Ar397	0101	0801	Holstein	ArLuj98	Argentine	La Constancia
Ar	Ar398	0101	0101	Holstein	ArLuj99	Argentine	La Constancia
Ar	Ar399	0101	0101	Holstein	ArLuj100	Argentine	La Constancia
Ar	Ar400	0801	1501	Holstein	ArLuj101	Argentine	La Constancia
Ar	Ar401	0901	2703	Holstein	ArLuj102	Argentine	La Constancia
Ar	Ar402	0101	14011	Holstein	ArLuj103	Argentine	La Constancia
Ar	Ar403	1601	1601	Holstein	ArLuj104	Argentine	La Constancia
Ar	Ar404	1101	1501	Holstein	ArLuj105	Argentine	La Constancia
Ar	Ar405	0101	2703	Holstein	ArLuj106	Argentine	La Constancia
Ar	Ar406	1201	1501	Holstein	ArLuj107	Argentine	La Constancia
Ar	Ar407	0902	1501	Holstein	ArLuj108	Argentine	La Constancia
Ar	Ar408	0601	1001	Holstein	ArLuj109	Argentine	La Constancia
Ar	Ar409	1201	4501	Holstein	ArLuj110	Argentine	La Constancia
Ar	Ar410	0902	4501	Holstein	ArLuj111	Argentine	La Constancia
Ar	Ar411	1001	1101	Holstein	ArLuj112	Argentine	La Constancia
Ar	Ar412	0101	0101	Holstein	ArLuj113	Argentine	La Constancia
Ar	Ar413	14011	14011	Holstein	ArLuj114	Argentine	La Constancia
Ar	Ar414	0101	0101	Holstein	ArLuj115	Argentine	La Constancia
Ar	Ar415	14011	1501	Holstein	ArLuj116	Argentine	La Constancia
Ar	Ar416	0101	1101	Holstein	ArLuj117	Argentine	La Constancia
Ar	Ar417	0902	4401	Holstein	ArLuj118	Argentine	La Constancia
Ar	Ar418	2201	2201	Holstein	ArLuj119	Argentine	La Constancia
Ar	Ar419	0101	1101	Holstein	ArLuj120	Argentine	La Constancia
Ar	Ar420	0902	1201	Holstein	ArLuj121	Argentine	La Constancia
Ar	Ar421	1101	4401	Holstein	ArLuj122	Argentine	La Constancia
Ar	Ar422	0301	0301	Holstein	ArLuj123	Argentine	La Constancia
Ar	Ar423	0701	0902	Holstein	ArLuj124	Argentine	La Constancia
Ar	Ar424	2703	0201	Holstein	ArLuj125	Argentine	La Constancia
Ar	Ar425	0301	0301	Holstein	ArLuj126	Argentine	La Constancia
Ar	Ar426	0101	0101	Holstein	ArLuj127	Argentine	La Constancia
Ar	Ar427	0902	1101	Holstein	ArLuj128	Argentine	La Constancia
Ar	Ar428	1801	4401	Holstein	ArLuj129	Argentine	La Constancia
Bo	Bo1	1601	0101	Holstein	BoMon1	Bolivia	Don Emilio
Bo	Bo2	0902	2703	Holstein	BoMon2	Bolivia	Don Emilio
Bo	Bo3	14011	1501	Holstein	BoMon3	Bolivia	Don Emilio
Bo	Bo4	0902	1001	Holstein	BoMon4	Bolivia	Don Emilio
Bo	Bo5	0701	2006	Holstein	BoMon5	Bolivia	Don Emilio
Bo	Bo6	3001	2006	Holstein	BoMon6	Bolivia	Don Emilio
Bo	Bo7	1001	0701	Holstein	BoMon7	Bolivia	Don Emilio
Bo	Bo8	0101	0501	Holstein	BoMon8	Bolivia	Don Emilio
Bo	Bo9	1001	2006	Holstein	BoMon9	Bolivia	Don Emilio
Bo	Bo10	1101	1501	Holstein	BoMon10	Bolivia	Don Emilio
Bo	Bo11	0902	1101	Holstein	BoMon11	Bolivia	Don Emilio
Bo	Bo12	1101	0501	Holstein	BoMon12	Bolivia	Don Emilio
Bo	Bo13	1101	1101	Holstein	BoMon13	Bolivia	Don Emilio
Bo	Bo14	0902	1501	Holstein	BoMon14	Bolivia	Don Emilio
Bo	Bo15	0902	1101	Holstein	BoMon15	Bolivia	Don Emilio
Bo	Bo16	1201	1501	Holstein	BoMon16	Bolivia	Don Emilio
Bo	Bo17	0201	2006	Holstein	BoMon17	Bolivia	Don Emilio
Bo	Bo18	1001	1101	Holstein	BoMon18	Bolivia	Don Emilio
Bo	Bo19	0701	1101	Holstein	BoMon19	Bolivia	Don Emilio
Bo	Bo20	0902	0101	Holstein	BoMon20	Bolivia	Don Emilio
Bo	Bo21	0101	1501	Holstein	BoMon21	Bolivia	Don Emilio
Bo	Bo22	0902	1101	Holstein	BoMon22	Bolivia	Don Emilio
Bo	Bo23	0101	1101	Holstein	BoMon23	Bolivia	Don Emilio
Bo	Bo24	1201	1101	Holstein	BoMon24	Bolivia	Don Emilio
Bo	Bo25	0902	1501	Holstein	BoMon25	Bolivia	Don Emilio
Bo	Bo26	14011	1801	Holstein	BoMon26	Bolivia	Don Emilio
Bo	Bo27	1201	0902	Holstein	BoMon27	Bolivia	Don Emilio
Bo	Bo28	1101	14011	Holstein	BoMon28	Bolivia	Don Emilio
Bo	Bo29	1001	2006	Holstein	BoMon29	Bolivia	Don Emilio
Bo	Bo30	1001	0902	Holstein	BoMon30	Bolivia	Don Emilio
Bo	Bo31	0902	1101	Holstein	BoMon31	Bolivia	Don Emilio
Bo	Bo32	0201	1801	Holstein	BoMon32	Bolivia	Don Emilio
Bo	Bo33	1201	1501	Holstein	BoMon33	Bolivia	Don Emilio
Bo	Bo34	1501	1501	Holstein	BoMon34	Bolivia	Don Emilio
Bo	Bo35	0501	1101	Holstein	BoMon35	Bolivia	Don Emilio
Bo	Bo36	0902	1501	Holstein	BoMon36	Bolivia	Don Emilio
Bo	Bo37	0902	0902	Holstein	BoMon37	Bolivia	Don Emilio
Bo	Bo38	0902	1101	Holstein	BoMon38	Bolivia	Don Emilio
Bo	Bo39	0101	0902	Holstein	BoMon39	Bolivia	Don Emilio
Bo	Bo40	0101	1501	Holstein	BoMon40	Bolivia	Don Emilio
Bo	Bo41	1101	1501	Holstein	BoMon41	Bolivia	Don Emilio
Bo	Bo42	0101	2703	Holstein	BoMon42	Bolivia	Don Emilio
Bo	Bo43	0902	0902	Holstein	BoMon43	Bolivia	Don Emilio
Bo	Bo44	0902	0902	Holstein	BoMon44	Bolivia	Don Emilio
Bo	Bo45	1101	14011	Holstein	BoMon45	Bolivia	Don Emilio
Bo	Bo46	0902	1101	Holstein	BoMon46	Bolivia	Don Emilio
Bo	Bo47	14011	0801	Holstein	BoMon47	Bolivia	Don Emilio
Bo	Bo48	1101	0501	Holstein	BoMon48	Bolivia	Don Emilio
Bo	Bo49	2006	1501	Holstein	BoMon49	Bolivia	Don Emilio
Bo	Bo50	2703	0101	Holstein	BoMon50	Bolivia	Don Emilio
Bo	Bo51	0601	1101	Holstein	BoPor1	Bolivia	Virgilio
Bo	Bo52	1001	2703	Holstein	BoPor2	Bolivia	Virgilio
Bo	Bo53	0601	1501	Holstein	BoPor3	Bolivia	Virgilio
Bo	Bo54	3601	0201	Holstein	BoPor4	Bolivia	Virgilio
Bo	Bo55	0601	1501	Holstein	BoPor5	Bolivia	Virgilio
Bo	Bo56	0601	1801	Holstein	BoPor6	Bolivia	Virgilio
Bo	Bo57	0902	1501	Holstein	BoPor7	Bolivia	Virgilio
Bo	Bo58	1001	1501	Holstein	BoPor8	Bolivia	Virgilio
Bo	Bo59	1201	1501	Holstein	BoPor9	Bolivia	Virgilio
Bo	Bo60	1001	1501	Holstein	BoPor10	Bolivia	Virgilio
Bo	Bo61	0902	1801	Holstein	BoPor11	Bolivia	Virgilio
Bo	Bo62	0902	0201	Holstein	BoPor12	Bolivia	Virgilio
Bo	Bo63	2703	2703	Holstein	BoPor13	Bolivia	Virgilio
Bo	Bo64	1001	1501	Holstein	BoPor14	Bolivia	Virgilio
Bo	Bo65	0601	1501	Holstein	BoPor15	Bolivia	Virgilio
Bo	Bo66	1001	1201	Holstein	BoPor16	Bolivia	Virgilio
Bo	Bo67	1001	1801	Holstein	BoPor17	Bolivia	Virgilio
Bo	Bo68	0101	2703	Holstein	BoPor18	Bolivia	Virgilio
Bo	Bo69	0902	1701	Holstein	BoPor19	Bolivia	Virgilio
Bo	Bo70	1001	0601	Holstein	BoPor20	Bolivia	Virgilio
Bo	Bo71	1001	0902	Holstein	BoPor21	Bolivia	Virgilio
Bo	Bo72	0601	1501	Holstein	BoPor22	Bolivia	Virgilio
Bo	Bo73	0902	1501	Holstein	BoPor23	Bolivia	Virgilio
Bo	Bo74	1501	1501	Holstein	BoPor24	Bolivia	Virgilio
Bo	Bo75	1501	2703	Holstein	BoPor25	Bolivia	Virgilio
Bo	Bo76	1501	0601	Holstein	BoPor26	Bolivia	Virgilio
Bo	Bo77	0201	4401	Holstein	BoPor27	Bolivia	Virgilio
Bo	Bo78	0902	1501	Holstein	BoPor28	Bolivia	Virgilio
Bo	Bo79	1501	1701	Holstein	BoPor29	Bolivia	Virgilio
Bo	Bo80	0201	1501	Holstein	BoPor30	Bolivia	Virgilio
Bo	Bo81	1101	1501	Holstein	BoPor31	Bolivia	Virgilio
Bo	Bo82	0601	1101	Holstein	BoPor32	Bolivia	Virgilio
Bo	Bo83	0601	1801	Holstein	BoPor33	Bolivia	Virgilio
Bo	Bo84	1101	1801	Holstein	BoPor34	Bolivia	Virgilio
Bo	Bo85	1001	1101	Holstein	BoPor35	Bolivia	Virgilio
Bo	Bo86	1001	2201	Holstein	BoPor36	Bolivia	Virgilio
Bo	Bo87	0601	0201	Holstein	BoPor37	Bolivia	Virgilio
Bo	Bo88	1001	1501	Holstein	BoPor38	Bolivia	Virgilio
Bo	Bo89	1001	0902	Holstein	BoPor39	Bolivia	Virgilio
Bo	Bo90	1201	1501	Holstein	BoPor40	Bolivia	Virgilio
Bo	Bo91	0902	1501	Holstein	BoPor41	Bolivia	Virgilio
Bo	Bo92	1001	1001	Holstein	BoPor42	Bolivia	Virgilio
Bo	Bo93	1001	2703	Holstein	BoPor43	Bolivia	Virgilio
Bo	Bo94	1001	1501	Holstein	BoPor44	Bolivia	Virgilio
Bo	Bo95	1001	0902	Holstein	BoPor45	Bolivia	Virgilio
Bo	Bo96	1101	1501	Holstein	BoPor46	Bolivia	Virgilio
Bo	Bo97	1001	1501	Holstein	BoPor47	Bolivia	Virgilio
Bo	Bo98	1501	1801	Holstein	BoPor48	Bolivia	Virgilio
Bo	Bo99	1501	0601	Holstein	BoPor49	Bolivia	Virgilio
Bo	Bo100	1501	1701	Holstein	BoPor50	Bolivia	Virgilio
Bo	Bo101	1501	2703	Holstein	BoPor51	Bolivia	Virgilio
Bo	Bo102	1501	3601	Holstein	BoPor52	Bolivia	Virgilio
Bo	Bo103	0101	0902	Holstein	BoPor53	Bolivia	Virgilio
Bo	Bo104	0101	0501	Holstein	BoPor54	Bolivia	Virgilio
Bo	Bo105	0101	2703	Holstein	BoPor55	Bolivia	Virgilio
Bo	Bo106	1001	1501	Holstein	BoPor56	Bolivia	Virgilio
Bo	Bo107	0601	1501	Holstein	BoPor57	Bolivia	Virgilio
Bo	Bo108	0902	1501	Holstein	BoPor58	Bolivia	Virgilio
Bo	Bo109	0201	1501	Holstein	BoPor59	Bolivia	Virgilio
Bo	Bo110	0601	2703	Holstein	BoPor60	Bolivia	Virgilio
Bo	Bo111	0601	0902	Holstein	BoPor61	Bolivia	Virgilio
Bo	Bo112	1001	0701	Holstein	BoPor62	Bolivia	Virgilio
Bo	Bo113	0601	0902	Holstein	BoPor63	Bolivia	Virgilio
Bo	Bo114	0902	2201	Holstein	BoPor64	Bolivia	Virgilio
Bo	Bo115	0601	1501	Holstein	BoPor65	Bolivia	Virgilio
Bo	Bo116	0101	0902	Holstein	BoPor66	Bolivia	Virgilio
Bo	Bo117	1101	0301	Holstein	BoPor67	Bolivia	Virgilio
Bo	Bo118	0601	0902	Holstein	BoPor68	Bolivia	Virgilio
Bo	Bo119	1201	1501	Holstein	BoPor69	Bolivia	Virgilio
Bo	Bo120	0601	1101	Holstein	BoPor70	Bolivia	Virgilio
Bo	Bo121	0601	2703	Holstein	BoPor71	Bolivia	Virgilio
Bo	Bo122	0601	1101	Holstein	BoPor72	Bolivia	Virgilio
Bo	Bo123	1001	2703	Holstein	BoPor73	Bolivia	Virgilio
Bo	Bo124	0902	1101	Holstein	BoPor74	Bolivia	Virgilio
Bo	Bo125	1501	1801	Holstein	BoPor75	Bolivia	Virgilio
Bo	Bo126	0601	0601	Holstein	BoPor76	Bolivia	Virgilio
Bo	Bo127	1001	0101	Holstein	BoPor77	Bolivia	Virgilio
Bo	Bo128	1101	1201	Holstein	BoPor78	Bolivia	Virgilio
Bo	Bo129	1501	3601	Holstein	BoPor79	Bolivia	Virgilio
Bo	Bo130	0601	1501	Holstein	BoPor80	Bolivia	Virgilio
Bo	Bo131	0601	1101	Holstein	BoPor81	Bolivia	Virgilio
Bo	Bo132	0601	0902	Holstein	BoPor82	Bolivia	Virgilio
Bo	Bo133	0601	1501	Holstein	BoPor83	Bolivia	Virgilio
Bo	Bo134	1001	1501	Holstein	BoPor84	Bolivia	Virgilio
Bo	Bo135	0902	1201	Holstein	BoPor85	Bolivia	Virgilio
Bo	Bo136	0701	1101	Holstein	BoPor86	Bolivia	Virgilio
Bo	Bo137	1001	1501	Holstein	BoPor87	Bolivia	Virgilio
Bo	Bo138	0902	0902	Holstein	BoPor88	Bolivia	Virgilio
Bo	Bo139	0501	0601	Holstein	BoPor89	Bolivia	Virgilio
Bo	Bo140	0601	3601	Holstein	BoPor90	Bolivia	Virgilio
Bo	Bo141	1001	1201	Holstein	BoPor91	Bolivia	Virgilio
Bo	Bo142	0902	2201	Holstein	BoPor92	Bolivia	Virgilio
Bo	Bo143	1001	0902	Holstein	BoPor93	Bolivia	Virgilio
Bo	Bo144	0601	1501	Holstein	BoPor94	Bolivia	Virgilio
Bo	Bo145	1201	3601	Holstein	BoPor95	Bolivia	Virgilio
Bo	Bo146	1501	2703	Holstein	BoPor96	Bolivia	Virgilio
Bo	Bo147	0902	0902	Holstein	BoPor97	Bolivia	Virgilio
Bo	Bo148	1101	3601	Holstein	BoPor98	Bolivia	Virgilio
Bo	Bo149	0601	1501	Holstein	BoPor99	Bolivia	Virgilio
Bo	Bo150	1101	0101	Holstein	BoPor100	Bolivia	Virgilio
Bo	Bo151	1001	1201	Holstein	BoPor101	Bolivia	Virgilio
Bo	Bo152	0601	1201	Holstein	BoPor102	Bolivia	Virgilio
Bo	Bo153	0902	1801	Holstein	BoPor103	Bolivia	Virgilio
Bo	Bo154	0201	1701	Holstein	BoPor104	Bolivia	Virgilio
Bo	Bo155	0101	1201	Holstein	BoPor105	Bolivia	Virgilio
Bo	Bo156	1001	1101	Holstein	BoPor106	Bolivia	Virgilio
Bo	Bo157	0601	0101	Holstein	BoPor107	Bolivia	Virgilio
Bo	Bo158	1501	2301	Holstein	BoPor108	Bolivia	Virgilio
Bo	Bo159	0902	1101	Holstein	BoPor109	Bolivia	Virgilio
Par	Par1	1901	2703	Holstein	Par1	Paraguay	ParaFarm1
Par	Par2	1701	2703	Holstein	Par2	Paraguay	ParaFarm1
Par	Par3	0902	0201	Holstein	Par3	Paraguay	ParaFarm1
Par	Par4	0101	0101	Holstein	Par4	Paraguay	ParaFarm1
Par	Par5	1701	2801	Holstein	Par5	Paraguay	ParaFarm1
Par	Par6	0301	1501	Holstein	Par6	Paraguay	ParaFarm1
Par	Par7	0101	1201	Holstein	Par7	Paraguay	ParaFarm1
Par	Par8	0101	14011	Holstein	Par8	Paraguay	ParaFarm1
Par	Par9	1001	0201	Holstein	Par9	Paraguay	ParaFarm1
Par	Par10	0101	0902	Holstein	Par10	Paraguay	ParaFarm1
Par	Par11	0301	1001	Holstein	Par11	Paraguay	ParaFarm1
Par	Par12	1001	2703	Holstein	Par12	Paraguay	ParaFarm1
Par	Par13	0902	1701	Holstein	Par13	Paraguay	ParaFarm1
Par	Par14	0902	1701	Holstein	Par14	Paraguay	ParaFarm1
Par	Par15	2703	2703	Holstein	Par15	Paraguay	ParaFarm1
Par	Par16	0101	0101	Holstein	Par16	Paraguay	ParaFarm1
Par	Par17	1101	0201	Holstein	Par17	Paraguay	ParaFarm1
Par	Par18	1501	1701	Holstein	Par18	Paraguay	ParaFarm1
Par	Par19	1001	14011	Holstein	Par19	Paraguay	ParaFarm1
Par	Par20	0801	0201	Holstein	Par20	Paraguay	ParaFarm1
Par	Par21	0902	2703	Holstein	Par21	Paraguay	ParaFarm1
Par	Par22	1001	0201	Holstein	Par22	Paraguay	ParaFarm1
Par	Par23	1101	2703	Holstein	Par23	Paraguay	ParaFarm1
Par	Par24	0902	1701	Holstein	Par24	Paraguay	ParaFarm1
Par	Par25	0101	2801	Holstein	Par25	Paraguay	ParaFarm1
Par	Par26	0101	0301	Holstein	Par26	Paraguay	ParaFarm1
Par	Par27	0101	1501	Holstein	Par27	Paraguay	ParaFarm1
Par	Par28	0101	0201	Holstein	Par28	Paraguay	ParaFarm1
Par	Par29	1801	2703	Holstein	Par29	Paraguay	ParaFarm1
Par	Par30	0902	1001	Holstein	Par30	Paraguay	ParaFarm1
Par	Par31	0902	1001	Holstein	Par31	Paraguay	ParaFarm1
Par	Par32	0902	1001	Holstein	Par32	Paraguay	ParaFarm1
Par	Par33	0902	2703	Holstein	Par33	Paraguay	ParaFarm1
Par	Par34	0902	1501	Holstein	Par34	Paraguay	ParaFarm1
Par	Par35	0301	2703	Holstein	Par35	Paraguay	ParaFarm1
Par	Par36	1001	3601	Holstein	Par36	Paraguay	ParaFarm2
Par	Par37	0201	0201	Holstein	Par37	Paraguay	ParaFarm2
Par	Par38	0902	0201	Holstein	Par38	Paraguay	ParaFarm2
Par	Par39	0902	1801	Holstein	Par39	Paraguay	ParaFarm2
Par	Par40	0301	1501	Holstein	Par40	Paraguay	ParaFarm2
Par	Par41	0902	0201	Holstein	Par41	Paraguay	ParaFarm2
Par	Par42	0902	1501	Holstein	Par42	Paraguay	ParaFarm2
Par	Par43	1001	1001	Holstein	Par43	Paraguay	ParaFarm2
Par	Par44	0902	1501	Holstein	Par44	Paraguay	ParaFarm2
Par	Par45	1101	1201	Holstein	Par45	Paraguay	ParaFarm2
Par	Par46	0101	2703	Holstein	Par46	Paraguay	ParaFarm2
Par	Par47	1101	2705	Holstein	Par47	Paraguay	ParaFarm2
Par	Par48	14011	1501	Holstein	Par48	Paraguay	ParaFarm2
Par	Par49	0101	2703	Holstein	Par49	Paraguay	ParaFarm2
Par	Par50	1501	1501	Holstein	Par50	Paraguay	ParaFarm2
Par	Par51	0101	1801	Holstein	Par51	Paraguay	ParaFarm2
Par	Par52	0101	1501	Holstein	Par52	Paraguay	ParaFarm2
Par	Par53	1101	0201	Holstein	Par53	Paraguay	ParaFarm2
Par	Par54	1501	2703	Holstein	Par54	Paraguay	ParaFarm2
Par	Par55	1501	1501	Holstein	Par55	Paraguay	ParaFarm2
Par	Par56	1101	1101	Holstein	Par56	Paraguay	ParaFarm2
Par	Par57	1101	2802	Holstein	Par57	Paraguay	ParaFarm2
Par	Par58	0101	0201	Holstein	Par58	Paraguay	ParaFarm2
Par	Par59	1101	1701	Holstein	Par59	Paraguay	ParaFarm2
Par	Par60	0101	0101	Holstein	Par60	Paraguay	ParaFarm2
Par	Par61	1101	0201	Holstein	Par61	Paraguay	ParaFarm2
Par	Par62	1501	1501	Holstein	Par62	Paraguay	ParaFarm2
Par	Par63	0101	1501	Holstein	Par63	Paraguay	ParaFarm2
Par	Par64	0601	2705	Holstein	Par64	Paraguay	ParaFarm2
Par	Par65	1201	1501	Holstein	Par65	Paraguay	ParaFarm2
Par	Par66	0101	1101	Holstein	Par66	Paraguay	ParaFarm3
Par	Par67	1101	1601	Holstein	Par67	Paraguay	ParaFarm3
Par	Par68	0101	1201	Holstein	Par68	Paraguay	ParaFarm3
Par	Par69	1101	1201	Holstein	Par69	Paraguay	ParaFarm3
Par	Par70	0101	1501	Holstein	Par70	Paraguay	ParaFarm3
Par	Par71	0101	1601	Holstein	Par71	Paraguay	ParaFarm3
Par	Par72	1101	3202	Holstein	Par72	Paraguay	ParaFarm3
Par	Par73	0101	1101	Holstein	Par73	Paraguay	ParaFarm3
Par	Par74	1101	1501	Holstein	Par74	Paraguay	ParaFarm3
Par	Par75	0902	1201	Holstein	Par75	Paraguay	ParaFarm3
Par	Par76	1101	1501	Holstein	Par76	Paraguay	ParaFarm3
Par	Par77	1101	1501	Holstein	Par77	Paraguay	ParaFarm3
Par	Par78	0101	1101	Holstein	Par78	Paraguay	ParaFarm3
Par	Par79	1101	0201	Holstein	Par79	Paraguay	ParaFarm3
Par	Par80	1101	1501	Holstein	Par80	Paraguay	ParaFarm3
Par	Par81	1101	1501	Holstein	Par81	Paraguay	ParaFarm3
Par	Par82	1101	1101	Holstein	Par82	Paraguay	ParaFarm3
Par	Par83	0101	2703	Holstein	Par83	Paraguay	ParaFarm3
Par	Par84	1201	14011	Holstein	Par84	Paraguay	ParaFarm3
Par	Par85	1201	1501	Holstein	Par85	Paraguay	ParaFarm3
Par	Par86	0101	1201	Holstein	Par86	Paraguay	ParaFarm3
Par	Par87	0101	0201	Holstein	Par87	Paraguay	ParaFarm3
Par	Par88	1001	1601	Holstein	Par88	Paraguay	ParaFarm3
Par	Par89	1201	1501	Holstein	Par89	Paraguay	ParaFarm3
Par	Par90	1501	1501	Holstein	Par90	Paraguay	ParaFarm3
Par	Par91	1101	1501	Holstein	Par91	Paraguay	ParaFarm3
Par	Par92	1201	0201	Holstein	Par92	Paraguay	ParaFarm3
Par	Par93	1501	1501	Holstein	Par93	Paraguay	ParaFarm3
Par	Par94	1501	1501	Holstein	Par94	Paraguay	ParaFarm3
Par	Par95	1001	0201	Holstein	Par95	Paraguay	ParaFarm3
Par	Par96	1101	1501	Holstein	Par96	Paraguay	ParaFarm3
Par	Par97	0101	0101	Holstein	Par97	Paraguay	ParaFarm4
Par	Par98	1001	1501	Holstein	Par98	Paraguay	ParaFarm4
Par	Par99	1101	1101	Holstein	Par99	Paraguay	ParaFarm4
Par	Par100	1501	2201	Holstein	ParAsu1	Paraguay	ParaFarm5
Par	Par101	1101	1101	Holstein	ParAsu2	Paraguay	ParaFarm5
Par	Par102	0101	2703	Holstein	ParAsu3	Paraguay	ParaFarm5
Par	Par105	0101	1101	Holstein	ParAsu6	Paraguay	ParaFarm5
Par	Par107	0101	0901	Holstein	ParAsu8	Paraguay	ParaFarm5
Par	Par109	0101	1101	Holstein	ParAsu10	Paraguay	ParaFarm5
Par	Par111	0101	0101	Holstein	ParAsu12	Paraguay	ParaFarm5
Par	Par112	1101	14011	Holstein	ParAsu13	Paraguay	ParaFarm5
Par	Par113	0101	1101	Holstein	ParAsu14	Paraguay	ParaFarm5
Par	Par114	1101	1501	Holstein	ParAsu15	Paraguay	ParaFarm5
Par	Par115	1101	1501	Holstein	ParAsu16	Paraguay	ParaFarm5
Par	Par116	0101	1501	Holstein	ParAsu17	Paraguay	ParaFarm5
Par	Par118	0902	1101	Holstein	ParAsu19	Paraguay	ParaFarm5
Par	Par121	1501	1501	Holstein	ParAsu22	Paraguay	ParaFarm5
Par	Par123	0101	1201	Holstein	ParAsu24	Paraguay	ParaFarm5
Par	Par124	1101	20012	Holstein	ParAsu25	Paraguay	ParaFarm5
Par	Par125	1001	1101	Holstein	ParAsu26	Paraguay	ParaFarm5
Par	Par126	0901	1501	Holstein	ParAsu27	Paraguay	ParaFarm5
Par	Par128	0101	1501	Holstein	ParAsu29	Paraguay	ParaFarm5
Par	Par129	1101	1101	Holstein	ParAsu30	Paraguay	ParaFarm5
Par	Par131	0101	1001	Holstein	ParAsu32	Paraguay	ParaFarm5
Par	Par132	0701	0901	Holstein	ParAsu33	Paraguay	ParaFarm5
Par	Par134	0101	3401	Holstein	ParAsu35	Paraguay	ParaFarm5
Par	Par135	0101	0101	Holstein	ParAsu36	Paraguay	ParaFarm5
Par	Par136	0101	1201	Holstein	ParAsu37	Paraguay	ParaFarm5
Par	Par137	1101	1501	Holstein	ParAsu38	Paraguay	ParaFarm5
Par	Par138	0801	1501	Holstein	ParAsu39	Paraguay	ParaFarm5
Par	Par139	20012	3401	Holstein	ParAsu40	Paraguay	ParaFarm5
	ParAsu4	0701	1701	BrownSwiss	Asuncion	Paraguay	ParaFarm4
	ParAsu5	14011	2703	BrownxHol	Asuncion	Paraguay	ParaFarm4
	ParAsu7	3021	1701	BrownSwiss	Asuncion	Paraguay	ParaFarm4
	ParAsu9	0701	1104	BrownSwiss	Asuncion	Paraguay	ParaFarm4
	ParAsu11	1601	1601	BrownSwiss	Asuncion	Paraguay	ParaFarm4
	ParAsu18	0701	1701	BrownSwiss	Asuncion	Paraguay	ParaFarm4
	ParAsu20	0701	3401	BrownSwiss	Asuncion	Paraguay	ParaFarm4
	ParAsu21	0701	1801	BrownSwiss	Asuncion	Paraguay	ParaFarm4
	ParAsu23	0902	1801	BrownSwiss	Asuncion	Paraguay	ParaFarm4
	ParAsu28	0902	1701	BrownSwiss	Asuncion	Paraguay	ParaFarm4
	ParAsu31	1801	0201	BrownSwiss	Asuncion	Paraguay	ParaFarm4
	ParAsu34	3401	0201	BrownSwiss	Asuncion	Paraguay	ParaFarm4
Pe	Pe1	1101	1201	Holstein	PeLim1	Peru	PeruFarm1
Pe	Pe2	1201	0201	Holstein	PeLim2	Peru	PeruFarm1
Pe	Pe3	0101	0902	Holstein	PeLim3	Peru	PeruFarm1
Pe	Pe4	1501	1801	Holstein	PeLim4	Peru	PeruFarm1
Pe	Pe5	1501	1501	Holstein	PeLim5	Peru	PeruFarm1
Pe	Pe6	1201	1601	Holstein	PeLim6	Peru	PeruFarm1
Pe	Pe7	0101	0902	Holstein	PeLim7	Peru	PeruFarm1
Pe	Pe8	0902	2703	Holstein	PeLim8	Peru	PeruFarm1
Pe	Pe9	1001	1501	Holstein	PeLim9	Peru	PeruFarm1
Pe	Pe10	1101	1501	Holstein	PeLim10	Peru	PeruFarm1
Pe	Pe11	1101	1501	Holstein	PeLim11	Peru	PeruFarm1
Pe	Pe12	0101	1104	Holstein	PeLim12	Peru	PeruFarm1
Pe	Pe13	1101	0201	Holstein	PeLim13	Peru	PeruFarm1
Pe	Pe14	0101	1101	Holstein	PeLim14	Peru	PeruFarm1
Pe	Pe15	0101	1501	Holstein	PeLim15	Peru	PeruFarm1
Pe	Pe16	0601	1001	Holstein	PeLim16	Peru	PeruFarm1
Pe	Pe17	1001	1101	Holstein	PeLim17	Peru	PeruFarm1
Pe	Pe18	1201	1501	Holstein	PeLim18	Peru	PeruFarm1
Pe	Pe19	1501	1601	Holstein	PeLim19	Peru	PeruFarm1
Pe	Pe20	0101	1101	Holstein	PeLim20	Peru	PeruFarm1
Pe	Pe21	1001	14011	Holstein	PeLim21	Peru	PeruFarm1
Pe	Pe22	0101	1101	Holstein	PeLim22	Peru	PeruFarm1
Pe	Pe23	1501	1801	Holstein	PeLim23	Peru	PeruFarm1
Pe	Pe24	1201	14011	Holstein	PeLim24	Peru	PeruFarm1
Pe	Pe25	1101	1101	Holstein	PeLim25	Peru	PeruFarm1
Pe	Pe26	1001	1101	Holstein	PeLim26	Peru	PeruFarm1
Pe	Pe27	1201	14011	Holstein	PeLim27	Peru	PeruFarm1
Pe	Pe28	1101	1501	Holstein	PeLim28	Peru	PeruFarm1
Pe	Pe29	0101	2703	Holstein	PeLim29	Peru	PeruFarm1
Pe	Pe30	1501	1501	Holstein	PeLim30	Peru	PeruFarm1
Pe	Pe31	1501	1501	Holstein	PeLim31	Peru	PeruFarm1
Pe	Pe32	1201	1201	Holstein	PeLim32	Peru	PeruFarm1
Pe	Pe33	1001	14011	Holstein	PeLim33	Peru	PeruFarm1
Pe	Pe34	1201	2703	Holstein	PeLim34	Peru	PeruFarm1
Pe	Pe35	1201	1501	Holstein	PeLim35	Peru	PeruFarm1
Pe	Pe36	14011	1501	Holstein	PeLim36	Peru	PeruFarm1
Pe	Pe37	0101	1001	Holstein	PeLim37	Peru	PeruFarm1
Pe	Pe38	0101	1201	Holstein	PeLim38	Peru	PeruFarm1
Pe	Pe39	1101	14011	Holstein	PeLim39	Peru	PeruFarm1
Pe	Pe40	1101	14011	Holstein	PeLim40	Peru	PeruFarm1
Pe	Pe41	1101	1201	Holstein	PeLim41	Peru	PeruFarm1
Pe	Pe42	0101	0201	Holstein	PeLim42	Peru	PeruFarm1
Pe	Pe43	0701	0201	Holstein	PeLim43	Peru	PeruFarm1
Pe	Pe44	0701	1201	Holstein	PeLim44	Peru	PeruFarm1
Pe	Pe45	1101	1501	Holstein	PeLim45	Peru	PeruFarm1
Pe	Pe46	0101	1501	Holstein	PeLim46	Peru	PeruFarm1
Pe	Pe47	1501	2703	Holstein	PeLim47	Peru	PeruFarm1
Pe	Pe48	14011	1701	Holstein	PeLim48	Peru	PeruFarm1
Pe	Pe49	1501	1501	Holstein	PeLim49	Peru	PeruFarm1
Pe	Pe50	1501	2703	Holstein	PeLim50	Peru	PeruFarm1
Pe	Pe51	2703	2703	Holstein	PeLim51	Peru	PeruFarm1
Pe	Pe52	1501	1501	Holstein	PeLim52	Peru	PeruFarm1
Pe	Pe53	0902	1101	Holstein	PeLim53	Peru	PeruFarm1
Pe	Pe54	1101	2703	Holstein	PeLim54	Peru	PeruFarm1
Pe	Pe55	1101	1201	Holstein	PeLim55	Peru	PeruFarm1
Pe	Pe56	0101	1701	Holstein	PeLim56	Peru	PeruFarm1
Pe	Pe57	1501	1501	Holstein	PeLim57	Peru	PeruFarm1
Pe	Pe58	0101	1101	Holstein	PeLim58	Peru	PeruFarm1
Pe	Pe59	0902	1101	Holstein	PeLim59	Peru	PeruFarm1
Pe	Pe60	1701	2703	Holstein	PeLim60	Peru	PeruFarm1
Pe	Pe61	1201	14011	Holstein	PeLim61	Peru	PeruFarm1
Pe	Pe62	1101	14011	Holstein	PeLim62	Peru	PeruFarm1
Pe	Pe63	0101	1501	Holstein	PeLim63	Peru	PeruFarm1
Pe	Pe64	0101	0902	Holstein	PeLim64	Peru	PeruFarm1
Pe	Pe65	0101	1001	Holstein	PeLim65	Peru	PeruFarm1
Pe	Pe66	1101	1501	Holstein	PeLim66	Peru	PeruFarm1
Pe	Pe67	1101	14011	Holstein	PeLim67	Peru	PeruFarm1
Pe	Pe68	1201	1501	Holstein	PeLim68	Peru	PeruFarm1
Pe	Pe69	0101	0902	Holstein	PeLim69	Peru	PeruFarm1
Pe	Pe70	1001	1201	Holstein	PeLim70	Peru	PeruFarm1
Pe	Pe71	0101	1001	Holstein	PeLim71	Peru	PeruFarm1
Pe	Pe72	0101	14011	Holstein	PeLim72	Peru	PeruFarm1
Pe	Pe73	1501	1601	Holstein	PeLim73	Peru	PeruFarm1
Pe	Pe74	1501	1501	Holstein	PeLim74	Peru	PeruFarm1
Pe	Pe75	1101	14011	Holstein	PeLim75	Peru	PeruFarm1
Pe	Pe76	1001	1201	Holstein	PeLim76	Peru	PeruFarm1
Pe	Pe77	0902	14011	Holstein	PeLim77	Peru	PeruFarm1
Pe	Pe78	14011	1501	Holstein	PeLim78	Peru	PeruFarm1
Pe	Pe79	1101	1501	Holstein	PeLim79	Peru	PeruFarm1
Pe	Pe80	1101	3601	Holstein	PeLim80	Peru	PeruFarm1
Pe	Pe81	1201	1501	Holstein	PeLim81	Peru	PeruFarm1
Pe	Pe82	1501	1501	Holstein	PeLim82	Peru	PeruFarm1
Pe	Pe83	14011	2703	Holstein	PeLim83	Peru	PeruFarm1
Pe	Pe84	1501	0201	Holstein	PeLim84	Peru	PeruFarm1
Pe	Pe85	0101	1001	Holstein	PeLim85	Peru	PeruFarm1
Pe	Pe86	1101	2703	Holstein	PeLim86	Peru	PeruFarm1
Pe	Pe87	1501	2703	Holstein	PeLim87	Peru	PeruFarm1
Pe	Pe88	1101	1501	Holstein	PeLim88	Peru	PeruFarm1
Pe	Pe89	0101	1501	Holstein	PeLim89	Peru	PeruFarm1
Pe	Pe90	0902	1201	Holstein	PeLim90	Peru	PeruFarm1
Pe	Pe91	0101	1101	Holstein	PeLim91	Peru	PeruFarm1
Pe	Pe92	1101	14011	Holstein	PeLim92	Peru	PeruFarm1
Pe	Pe93	1001	1501	Holstein	PeLim93	Peru	PeruFarm1
Pe	Pe94	0902	1101	Holstein	PeLim94	Peru	PeruFarm1
Pe	Pe95	0902	2703	Holstein	PeLim95	Peru	PeruFarm1
Pe	Pe96	1501	0201	Holstein	PeLim96	Peru	PeruFarm1
Pe	Pe97	1101	1501	Holstein	PeLim97	Peru	PeruFarm1
Pe	Pe98	1201	1701	Holstein	PeLim98	Peru	PeruFarm1
Pe	Pe99	1501	1701	Holstein	PeLim99	Peru	PeruFarm1
Pe	Pe100	14011	1501	Holstein	PeLim100	Peru	PeruFarm1
Pe	Pe101	0101	1501	Holstein	PeLim101	Peru	PeruFarm1
Pe	Pe102	1001	1501	Holstein	PeLim102	Peru	PeruFarm1
Pe	Pe103	1101	1501	Holstein	PeLim103	Peru	PeruFarm1
Pe	Pe104	0101	2703	Holstein	PeLim104	Peru	PeruFarm1
Pe	Pe105	0902	1801	Holstein	PeHua1	Peru	Huan1
Pe	Pe106	0701	1201	Holstein	PeHua2	Peru	Huan1
Pe	Pe107	0501	1501	Holstein	PeHua3	Peru	Huan1
Pe	Pe108	1101	1701	Holstein	PeHua4	Peru	Huan1
Pe	Pe109	1101	1101	Holstein	PeHua5	Peru	Huan1
Pe	Pe110	14011	1601	Holstein	PeHua6	Peru	Huan1
Pe	Pe111	0101	14011	Holstein	PeHua7	Peru	Huan1
Pe	Pe112	0101	1101	Holstein	PeHua8	Peru	Huan1
Pe	Pe113	0901	1001	Holstein	PeHua9	Peru	Huan1
Pe	Pe114	1501	4501	Holstein	PeHua10	Peru	Huan1
Pe	Pe115	1101	1501	Holstein	PeHua11	Peru	Huan1
Pe	Pe116	0501	1101	Holstein	PeHua12	Peru	Huan1
Pe	Pe117	0101	1701	Holstein	PeHua13	Peru	Huan1
Pe	Pe118	0902	1201	Holstein	PeHua14	Peru	Huan1
Pe	Pe119	0902	1001	Holstein	PeHua15	Peru	Huan1
Pe	Pe120	0902	1101	Holstein	PeHua16	Peru	Huan1
Pe	Pe121	14011	3701	Holstein	PeHua17	Peru	Huan1
Pe	Pe122	1501	4501	Holstein	PeHua18	Peru	Huan1
Pe	Pe123	1101	0501	Holstein	PeHua19	Peru	Huan1
Pe	Pe124	1101	1501	Holstein	PeHua20	Peru	Huan1
Pe	Pe125	0101	0101	Holstein	PeHua21	Peru	Huan1
Pe	Pe126	1101	1501	Holstein	PeHua22	Peru	Huan1
Pe	Pe127	0101	1801	Holstein	PeHua23	Peru	Huan1
Pe	Pe128	14011	1601	Holstein	PeHua24	Peru	Huan1
Pe	Pe129	1201	1701	Holstein	PeHua25	Peru	Huan1
Pe	Pe130	0901	1501	Holstein	PeHua26	Peru	Huan1
Pe	Pe131	1101	1801	Holstein	PeHua27	Peru	Huan1
Pe	Pe132	0901	1201	Holstein	PeHua28	Peru	Huan1
Pe	Pe133	1201	4501	Holstein	PeHua29	Peru	Huan1
Ja-JE	Ja-JE1	4501	0201	Jersey	Ja-JE1	Japan	Random collection
Ja-JE	Ja-JE2	2006	2502	Jersey	Ja-JE2	Japan	Random collection
Ja-JE	Ja-JE3	1101	4501	Jersey	Ja-JE3	Japan	Random collection
Ja-JE	Ja-JE4	0801	2502	Jersey	Ja-JE4	Japan	Random collection
Ja-JE	Ja-JE5	3701	0201	Jersey	Ja-JE5	Japan	Random collection
Ja-JE	Ja-JE6	4401	0201	Jersey	Ja-JE6	Japan	Random collection
Ja-JE	Ja-JE7	4501	0201	Jersey	Ja-JE7	Japan	Random collection
Ja-JE	Ja-JE8	0801	2502	Jersey	Ja-JE8	Japan	Random collection
Ja-JE	Ja-JE9	4401	4501	Jersey	Ja-JE9	Japan	Random collection
Ja-JE	Ja-JE10	0301	0701	Jersey	Ja-JE10	Japan	Random collection
Ja-JE	Ja-JE11	4501	0301	Jersey	Ja-JE11	Japan	Random collection
Ja-JE	Ja-JE12	2801	3701	Jersey	Ja-JE12	Japan	Random collection
Ja-JE	Ja-JE13	0701	2502	Jersey	Ja-JE13	Japan	Random collection
Ja-JE	Ja-JE14	4501	0201	Jersey	Ja-JE14	Japan	Random collection
Ja-JE	Ja-JE15	2006	1601	Jersey	Ja-JE15	Japan	Random collection
Ja-JE	Ja-JE16	0201	2502	Jersey	Ja-JE16	Japan	Random collection
Ja-JE	Ja-JE17	1101	3701	Jersey	Ja-JE17	Japan	Random collection
Ja-JE	Ja-JE18	0301	2502	Jersey	Ja-JE18	Japan	Random collection
Ja-JE	Ja-JE19	2502	3701	Jersey	Ja-JE19	Japan	Random collection
Ja-JE	Ja-JE20	2006	3701	Jersey	Ja-JE20	Japan	Random collection
Ja-JE	Ja-JE21	4501	0201	Jersey	Ja-JE21	Japan	Random collection
Ja-JE	Ja-JE22	4501	0201	Jersey	Ja-JE22	Japan	Random collection
Ja-JE	Ja-JE23	4401	4501	Jersey	Ja-JE23	Japan	Random collection
Ja-JE	Ja-JE24	2801	0701	Jersey	Ja-JE24	Japan	Random collection
Ja-JE	Ja-JE25	0801	3701	Jersey	Ja-JE25	Japan	Random collection
Ja-JE	Ja-JE26	2006	2006	Jersey	Ja-JE26	Japan	Random collection
Ja-JE	Ja-JE27	3701	4501	Jersey	Ja-JE27	Japan	Random collection
Ja-JE	Ja-JE28	0201	4501	Jersey	Ja-JE28	Japan	Random collection
Ja-JE	Ja-JE29	0801	3701	Jersey	Ja-JE29	Japan	Random collection
Ja-JE	Ja-JE30	0801	0801	Jersey	Ja-JE30	Japan	Random collection
Ja-JE	Ja-JE31	2006	2006	Jersey	Ja-JE31	Japan	Random collection
Ja-JE	Ja-JE32	2006	0201	Jersey	Ja-JE32	Japan	Random collection
Ja-JE	Ja-JE33	4401	4501	Jersey	Ja-JE33	Japan	Random collection
Ja-JE	Ja-JE34	0701	0201	Jersey	Ja-JE34	Japan	Random collection
Ja-JE	Ja-JE35	2006	4401	Jersey	Ja-JE35	Japan	Random collection
Ja-JE	Ja-JE36	1601	4501	Jersey	Ja-JE36	Japan	Random collection
Ja-JE	Ja-JE37	1601	4501	Jersey	Ja-JE37	Japan	Random collection
Ja-JE	Ja-JE38	2703	2006	Jersey	Ja-JE38	Japan	Random collection
Ja-JE	Ja-JE39	0201	3701	Jersey	Ja-JE39	Japan	Random collection
Ja-JE	Ja-JE40	0701	1201	Jersey	Ja-JE40	Japan	Random collection
Ja-JE	Ja-JE41	2502	3701	Jersey	Ja-JE41	Japan	Random collection
Ja-JE	Ja-JE42	2502	3701	Jersey	Ja-JE42	Japan	Random collection
Ja-JE	Ja-JE43	0701	4401	Jersey	Ja-JE43	Japan	Random collection
Ja-JE	Ja-JE44	0201	4501	Jersey	Ja-JE44	Japan	Random collection
Ja-JE	Ja-JE45	0201	2006	Jersey	Ja-JE45	Japan	Random collection
Ja-JE	Ja-JE46	2006	4501	Jersey	Ja-JE46	Japan	Random collection
Ja-JE	Ja-JE47	0201	4501	Jersey	Ja-JE47	Japan	Random collection
Ja-JE	Ja-JE48	0701	2502	Jersey	Ja-JE48	Japan	Random collection
Ja-JE	Ja-JE49	2502	3701	Jersey	Ja-JE49	Japan	Random collection
Ja-JE	Ja-JE50	2006	2006	Jersey	Ja-JE50	Japan	Random collection
Ja-JE	Ja-JE51	1601	4501	Jersey	Ja-JE51	Japan	Random collection
Ja-JE	Ja-JE52	0801	2502	Jersey	Ja-JE52	Japan	Random collection
Ja-JE	Ja-JE53	3701	4501	Jersey	Ja-JE53	Japan	Random collection
Ja-JE	Ja-JE54	2006	3701	Jersey	Ja-JE54	Japan	Random collection
Ja-JE	Ja-JE55	0201	4401	Jersey	Ja-JE55	Japan	Random collection
Ja-JE	Ja-JE56	4401	0201	Jersey	Ja-JE56	Japan	Random collection
Ja-JE	Ja-JE57	2502	4501	Jersey	Ja-JE57	Japan	Random collection
Ja-JE	Ja-JE58	0701	1101	Jersey	Ja-JE58	Japan	Random collection
Ja-JE	Ja-JE59	2006	2006	Jersey	Ja-JE59	Japan	Random collection
Ja-JE	Ja-JE60	0201	4501	Jersey	Ja-JE60	Japan	Random collection
Ja-JE	Ja-JE61	0201	0201	Jersey	Ja-JE61	Japan	Random collection
Ja-JE	Ja-JE62	4501	0201	Jersey	Ja-JE62	Japan	Random collection
Ja-JE	Ja-JE63	0701	2502	Jersey	Ja-JE63	Japan	Random collection
Ja-JE	Ja-JE64	2006	4501	Jersey	Ja-JE64	Japan	Random collection
Ja-JE	Ja-JE65	2006	4501	Jersey	Ja-JE65	Japan	Random collection
Ja-JE	Ja-JE66	4401	0201	Jersey	Ja-JE66	Japan	Random collection
Ja-JE	Ja-JE67	2006	2502	Jersey	Ja-JE67	Japan	Random collection
Ja-JE	Ja-JE68	4401	0201	Jersey	Ja-JE68	Japan	Random collection
Ja-JE	Ja-JE69	4501	2502	Jersey	Ja-JE69	Japan	Random collection
Ja	Ja1	14011	0601	Holstein	Ja1	Japan	Random collection
Ja	Ja2	0101	1201	Holstein	Ja2	Japan	Random collection
Ja	Ja3	1101	1201	Holstein	Ja3	Japan	Random collection
Ja	Ja4	1201	1201	Holstein	Ja4	Japan	Random collection
Ja	Ja5	1101	1001	Holstein	Ja5	Japan	Random collection
Ja	Ja6	0101	1101	Holstein	Ja6	Japan	Random collection
Ja	Ja7	1101	1501	Holstein	Ja7	Japan	Random collection
Ja	Ja8	1101	1601	Holstein	Ja8	Japan	Random collection
Ja	Ja9	0101	1201	Holstein	Ja9	Japan	Random collection
Ja	Ja10	1101	2703	Holstein	Ja10	Japan	Random collection
Ja	Ja11	0101	2703	Holstein	Ja11	Japan	Random collection
Ja	Ja12	1501	20012	Holstein	Ja12	Japan	Random collection
Ja	Ja13	0101	1201	Holstein	Ja13	Japan	Random collection
Ja	Ja14	0101	1101	Holstein	Ja14	Japan	Random collection
Ja	Ja15	1201	1201	Holstein	Ja15	Japan	Random collection
Ja	Ja16	1001	1601	Holstein	Ja16	Japan	Random collection
Ja	Ja17	0601	0901	Holstein	Ja17	Japan	Random collection
Ja	Ja18	0601	2703	Holstein	Ja18	Japan	Random collection
Ja	Ja19	0101	1101	Holstein	Ja19	Japan	Random collection
Ja	Ja20	1501	1601	Holstein	Ja20	Japan	Random collection
Ja	Ja21	1001	1101	Holstein	Ja21	Japan	Random collection
Ja	Ja22	0201	1201	Holstein	Ja22	Japan	Random collection
Ja	Ja23	0201	1101	Holstein	Ja23	Japan	Random collection
Ja	Ja24	0101	1201	Holstein	Ja24	Japan	Random collection
Ja	Ja25	1101	1201	Holstein	Ja25	Japan	Random collection
Ja	Ja26	1201	1501	Holstein	Ja26	Japan	Random collection
Ja	Ja27	0101	1201	Holstein	Ja27	Japan	Random collection
Ja	Ja28	0902	1101	Holstein	Ja28	Japan	Random collection
Ja	Ja29	14011	1501	Holstein	Ja29	Japan	Random collection
Ja	Ja30	1101	1201	Holstein	Ja30	Japan	Random collection
Ja	Ja31	0101	1501	Holstein	Ja31	Japan	Random collection
Ja	Ja32	1101	1001	Holstein	Ja32	Japan	Random collection
Ja	Ja33	0601	0902	Holstein	Ja33	Japan	Random collection
Ja	Ja34	0701	0101	Holstein	Ja34	Japan	Random collection
Ja	Ja35	1201	1201	Holstein	Ja35	Japan	Random collection
Ja	Ja36	0101	1501	Holstein	Ja36	Japan	Random collection
Ja	Ja37	0101	1101	Holstein	Ja37	Japan	Random collection
Ja	Ja38	0901	2703	Holstein	Ja38	Japan	Random collection
Ja	Ja39	1201	14011	Holstein	Ja39	Japan	Random collection
Ja	Ja40	1201	0201	Holstein	Ja40	Japan	Random collection
Ja	Ja41	1001	2703	Holstein	Ja41	Japan	Random collection
Ja	Ja42	1501	1601	Holstein	Ja42	Japan	Random collection
Ja	Ja43	1501	1701	Holstein	Ja43	Japan	Random collection
Ja	Ja44	1201	14011	Holstein	Ja44	Japan	Random collection
Ja	Ja45	14011	1201	Holstein	Ja45	Japan	Random collection
Ja	Ja46	1101	2703	Holstein	Ja46	Japan	Random collection
Ja	Ja47	1001	2703	Holstein	Ja47	Japan	Random collection
Ja	Ja48	0101	2703	Holstein	Ja48	Japan	Random collection
Ja	Ja49	1101	2703	Holstein	Ja49	Japan	Random collection
Ja	Ja50	1101	1601	Holstein	Ja50	Japan	Random collection
Ja	Ja51	0201	1101	Holstein	Ja51	Japan	Random collection
Ja	Ja52	1501	0101	Holstein	Ja52	Japan	Random collection
Ja	Ja53	1601	2703	Holstein	Ja53	Japan	Random collection
Ja	Ja54	0201	1501	Holstein	Ja54	Japan	Random collection
Ja	Ja55	0601	1501	Holstein	Ja55	Japan	Random collection
Ja	Ja56	1201	1501	Holstein	Ja56	Japan	Random collection
Ja	Ja57	0902	1201	Holstein	Ja57	Japan	Random collection
Ja	Ja58	14011	0101	Holstein	Ja58	Japan	Random collection
Ja	Ja59	1101	2703	Holstein	Ja59	Japan	Random collection
Ja	Ja60	1201	2703	Holstein	Ja60	Japan	Random collection
Ja	Ja61	2703	2703	Holstein	Ja61	Japan	Random collection
Ja	Ja62	1501	1501	Holstein	Ja62	Japan	Random collection
Ja	Ja63	0201	1501	Holstein	Ja63	Japan	Random collection
Ja	Ja64	1001	1101	Holstein	Ja64	Japan	Random collection
Ja	Ja65	0902	0101	Holstein	Ja65	Japan	Random collection
Ja	Ja66	0902	1501	Holstein	Ja66	Japan	Random collection
Ja	Ja67	0601	1101	Holstein	Ja67	Japan	Random collection
Ja	Ja68	14011	0101	Holstein	Ja68	Japan	Random collection
Ja	Ja69	0601	1501	Holstein	Ja69	Japan	Random collection
Ja	Ja70	1101	1101	Holstein	Ja70	Japan	Random collection
Ja	Ja71	0902	0201	Holstein	Ja71	Japan	Random collection
Ja	Ja72	1201	1501	Holstein	Ja72	Japan	Random collection
Ja	Ja73	1101	1501	Holstein	Ja73	Japan	Random collection
Ja	Ja74	0101	2703	Holstein	Ja74	Japan	Random collection
Ja	Ja75	1101	1101	Holstein	Ja75	Japan	Random collection
Ja	Ja76	0601	2201	Holstein	Ja76	Japan	Random collection
Ja	Ja77	0301	1001	Holstein	Ja77	Japan	Random collection
Ja	Ja78	1001	1701	Holstein	Ja78	Japan	Random collection
Ja	Ja79	1101	2703	Holstein	Ja79	Japan	Random collection
Ja	Ja80	14011	1001	Holstein	Ja80	Japan	Random collection
Ja	Ja81	1001	0101	Holstein	Ja81	Japan	Random collection
Ja	Ja82	0902	0902	Holstein	Ja82	Japan	Random collection
Ja	Ja83	14011	2703	Holstein	Ja83	Japan	Random collection
Ja	Ja84	1001	1201	Holstein	Ja84	Japan	Random collection
Ja	Ja85	3202	1601	Holstein	Ja85	Japan	Random collection
Ja	Ja86	1101	1501	Holstein	Ja86	Japan	Random collection
Ja	Ja87	1101	1201	Holstein	Ja87	Japan	Random collection
Ja	Ja88	0101	0201	Holstein	Ja88	Japan	Random collection
Ja	Ja89	1101	2703	Holstein	Ja89	Japan	Random collection
Ja	Ja90	0601	1501	Holstein	Ja90	Japan	Random collection
Ja	Ja91	0902	1501	Holstein	Ja91	Japan	Random collection
Ja	Ja92	0101	0201	Holstein	Ja92	Japan	Random collection
Ja	Ja93	20012	0701	Holstein	Ja93	Japan	Random collection
Ja	Ja94	14011	0101	Holstein	Ja94	Japan	Random collection
Ja	Ja95	1101	1201	Holstein	Ja95	Japan	Random collection
Ja	Ja96	1101	0201	Holstein	Ja96	Japan	Random collection
Ja	Ja97	1201	1501	Holstein	Ja97	Japan	Random collection
Ja	Ja98	0201	1501	Holstein	Ja98	Japan	Random collection
Ja	Ja99	0902	1601	Holstein	Ja99	Japan	Random collection
Ja	Ja100	1201	1501	Holstein	Ja100	Japan	Random collection
Ja	Ja101	1101	0902	Holstein	Ja101	Japan	Random collection
Ja	Ja102	0902	1501	Holstein	Ja102	Japan	Random collection
Ya	YA001	2703	4802	Yacumeno	YA001	Bolivia	Arocha
Ya	YA002	1801	0201	Yacumeno	YA002	Bolivia	Arocha
Ya	YA003	0901	0901	Yacumeno	YA003	Bolivia	Arocha
Ya	YA004	0901	1001	Yacumeno	YA004	Bolivia	Arocha
Ya	YA005	0901	1104	Yacumeno	YA005	Bolivia	Arocha
Ya	YA006	0701	0902	Yacumeno	YA006	Bolivia	Arocha
Ya	YA007	1601	1104	Yacumeno	YA007	Bolivia	Arocha
Ya	YA008	0701	3501	Yacumeno	YA008	Bolivia	Arocha
Ya	YA009	1104	0704	Yacumeno	YA009	Bolivia	Arocha
Ya	YA010	1104	0704	Yacumeno	YA010	Bolivia	Arocha
Ya	YA011	1801	3601	Yacumeno	YA011	Bolivia	Arocha
Ya	YA012	1001	0201	Yacumeno	YA012	Bolivia	Arocha
Ya	YA013	0701	0901	Yacumeno	YA013	Bolivia	Arocha
Ya	YA014	0901	1001	Yacumeno	YA014	Bolivia	Arocha
Ya	YA015	0701	1801	Yacumeno	YA015	Bolivia	Arocha
Ya	YA016	0701	1801	Yacumeno	YA016	Bolivia	Arocha
Ya	YA017	0902	4802	Yacumeno	YA017	Bolivia	Arocha
Ya	YA018	0902	1801	Yacumeno	YA018	Bolivia	Arocha
Ya	YA019	0701	0901	Yacumeno	YA019	Bolivia	Arocha
Ya	YA020	0201	1501	Yacumeno	YA020	Bolivia	Arocha
Ya	YA021	0701	4802	Yacumeno	YA021	Bolivia	Arocha
Ya	YA022	1001	1801	Yacumeno	YA022	Bolivia	Arocha
Ya	YA023	0901	1801	Yacumeno	YA023	Bolivia	Arocha
Ya	YA024	0201	0201	Yacumeno	YA024	Bolivia	Arocha
Ya	YA025	0701	2802	Yacumeno	YA025	Bolivia	Arocha
Ya	YA026	1501	1501	Yacumeno	YA026	Bolivia	Arocha
Ya	YA027	0701	3601	Yacumeno	YA027	Bolivia	Arocha
Ya	YA028	0902	1801	Yacumeno	YA028	Bolivia	Arocha
Ya	YA029	0902	1501	Yacumeno	YA029	Bolivia	Arocha
Ya	YA030	0701	2902	Yacumeno	YA030	Bolivia	Arocha
Ya	YA031	0701	1001	Yacumeno	YA031	Bolivia	Arocha
Ya	YA032	0701	0201	Yacumeno	YA032	Bolivia	Arocha
Ya	YA033	14011	3501	Yacumeno	YA033	Bolivia	Arocha
Ya	YA034	0701	2502	Yacumeno	YA034	Bolivia	Arocha
Ya	YA035	0902	2703	Yacumeno	YA035	Bolivia	Arocha
Ya	YA036	0701	14011	Yacumeno	YA036	Bolivia	Arocha
Ya	YA037	0501	14011	Yacumeno	YA037	Bolivia	Honovina
Ya	YA038	1101	2201	Yacumeno	YA038	Bolivia	Honovina
Ya	YA039	1301	14011	Yacumeno	YA039	Bolivia	Honovina
Ya	YA040	0501	0501	Yacumeno	YA040	Bolivia	Honovina
Ya	YA041	14011	3202	Yacumeno	YA041	Bolivia	Honovina
Ya	YA042	0902	14011	Yacumeno	YA042	Bolivia	Honovina
Ya	YA043	0902	14011	Yacumeno	YA043	Bolivia	Honovina
Ya	YA044	0601	1301	Yacumeno	YA044	Bolivia	Honovina
Ya	YA045	0601	0902	Yacumeno	YA045	Bolivia	Honovina
Ya	YA046	1801	1801	Yacumeno	YA046	Bolivia	Honovina
Ya	YA047	14011	0201	Yacumeno	YA047	Bolivia	Honovina
Ya	YA048	0901	14011	Yacumeno	YA048	Bolivia	Honovina
Ya	YA049	0101	2201	Yacumeno	YA049	Bolivia	Honovina
Ya	YA050	0601	0901	Yacumeno	YA050	Bolivia	Honovina
Ya	YA051	0101	14011	Yacumeno	YA051	Bolivia	Honovina
Ya	YA052	1801	0201	Yacumeno	YA052	Bolivia	Honovina
Ya	YA053	0701	2902	Yacumeno	YA053	Bolivia	Honovina
Ya	YA054	0701	1201	Yacumeno	YA054	Bolivia	Honovina
Ya	YA055	14011	1801	Yacumeno	YA055	Bolivia	Honovina
Ya	YA056	0902	1301	Yacumeno	YA056	Bolivia	Honovina
Ya	YA057	0701	0701	Yacumeno	YA057	Bolivia	Honovina
Ya	YA058	0701	3701	Yacumeno	YA058	Bolivia	CEA
Ya	YA060	0902	2801	Yacumeno	YA060	Bolivia	CEA
Ya	YA061	3301	3701	Yacumeno	YA061	Bolivia	CEA
Ya	YA062	0902	3301	Yacumeno	YA062	Bolivia	CEA
Ya	YA063	0501	3001	Yacumeno	YA063	Bolivia	CEA
Ya	YA064	1501	1801	Yacumeno	YA064	Bolivia	CEA
Ya	YA065	1801	2710	Yacumeno	YA065	Bolivia	CEA
Ya	YA066	0902	0902	Yacumeno	YA066	Bolivia	CEA
Ya	YA067	1501	1601	Yacumeno	YA067	Bolivia	CEA
Ya	YA068	2801	3001	Yacumeno	YA068	Bolivia	CEA
Ya	YA069	14011	1501	Yacumeno	YA069	Bolivia	CEA
Ya	YA070	0902	1801	Yacumeno	YA070	Bolivia	CEA
Ya	YA071	2201	3901	Yacumeno	YA071	Bolivia	CEA
Ya	YA072	1501	2801	Yacumeno	YA072	Bolivia	CEA
Ya	YA073	3301	0201	Yacumeno	YA073	Bolivia	CEA
Ya	YA074	1101	2703	Yacumeno	YA074	Bolivia	CEA
Ya	YA075	0902	1801	Yacumeno	YA075	Bolivia	CEA
Ya	YA076	2703	3301	Yacumeno	YA076	Bolivia	CEA
Ya	YA077	0501	0201	Yacumeno	YA077	Bolivia	CEA
Ya	YA078	3301	0201	Yacumeno	YA078	Bolivia	CEA
Ya	YA079	0501	1601	Yacumeno	YA079	Bolivia	CEA
Ya	YA080	0201	1601	Yacumeno	YA080	Bolivia	CEA
Ya	YA081	1101	2201	Yacumeno	YA081	Bolivia	Francisca
Ya	YA082	0701	1601	Yacumeno	YA082	Bolivia	Francisca
Ya	YA083	0701	1701	Yacumeno	YA083	Bolivia	Francisca
Ya	YA084	0601	1601	Yacumeno	YA084	Bolivia	Francisca
Ya	YA085	1801	0704	Yacumeno	YA085	Bolivia	Francisca
Ya	YA086	2101	2802	Yacumeno	YA086	Bolivia	Francisca
Ya	YA087	0902	1701	Yacumeno	YA087	Bolivia	Francisca
Ya	YA088	1501	1701	Yacumeno	YA088	Bolivia	Francisca
Ya	YA089	0902	1201	Yacumeno	YA089	Bolivia	Francisca
Ya	YA090	14011	1501	Yacumeno	YA090	Bolivia	Francisca
Ya	YA091	0201	1104	Yacumeno	YA091	Bolivia	Francisca
Ya	YA092	1201	2710	Yacumeno	YA092	Bolivia	Francisca
Ya	YA093	1601	1104	Yacumeno	YA093	Bolivia	Francisca
Ya	YA094	0101	0701	Yacumeno	YA094	Bolivia	Francisca
Ya	YA095	1001	1601	Yacumeno	YA095	Bolivia	Francisca
Ya	YA096	1001	1101	Yacumeno	YA096	Bolivia	Francisca
Ya	YA097	1104	1201	Yacumeno	YA097	Bolivia	Francisca
Ya	YA098	0101	1101	Yacumeno	YA098	Bolivia	Francisca
Ya	YA099	0501	0601	Yacumeno	YA099	Bolivia	Francisca
Ya	YA100	1601	1701	Yacumeno	YA100	Bolivia	Francisca
Ya	YA101	0601	1101	Yacumeno	YA101	Bolivia	Francisca
Ya	YA102	0902	1601	Yacumeno	YA102	Bolivia	Francisca
Ya	YA103	0601	20012	Yacumeno	YA103	Bolivia	Francisca
Ya	YA104	14011	1104	Yacumeno	YA104	Bolivia	Francisca
Ya	YA105	2502	1104	Yacumeno	YA105	Bolivia	Francisca
Ya	YA106	0201	0201	Yacumeno	YA106	Bolivia	Francisca
Ya	YA107	1801	1801	Yacumeno	YA107	Bolivia	Francisca
Ya	YA108	1101	1104	Yacumeno	YA108	Bolivia	Francisca
Ya	YA109	0701	1101	Yacumeno	YA109	Bolivia	Francisca
Ya	YA110	0701	2710	Yacumeno	YA110	Bolivia	Francisca
Ya	YA111	0501	14011	Yacumeno	YA111	Bolivia	Francisca
Ya	YA112	0101	1104	Yacumeno	YA112	Bolivia	Francisca
Ya	YA113	0501	2710	Yacumeno	YA113	Bolivia	Francisca
	YA059	2703	0201	BrownSwiss	YA059	Bolivia	CEA
	Chile0538	1001	0201	Black Angus	Chile0538	Chile	F.Sn.Pedro
	Chile0539	1801	2707	Black Angus	Chile0539	Chile	F.Sn.Pedro
	Chile0541	1801	1801	Black Angus	Chile0541	Chile	F.Sn.Pedro
	Chile0542	1501	3201	Black Angus	Chile0542	Chile	F.Sn.Pedro
	Chile0543	0101	0101	Black Angus	Chile0543	Chile	F.Sn.Pedro
	Chile0544	0201	0201	Black Angus	Chile0544	Chile	F.Sn.Pedro
	Chile0545	3201	3201	Black Angus	Chile0545	Chile	F.Sn.Pedro
	Chile0546	1002	3201	Black Angus	Chile0546	Chile	F.Sn.Pedro
	Chile0547	1801	1801	Black Angus	Chile0547	Chile	F.Sn.Pedro
	Chile0548	0101	3201	Black Angus	Chile0548	Chile	F.Sn.Pedro
	Chile0549	0701	0701	Black Angus	Chile0549	Chile	F.Sn.Pedro
	Chile0550	1801	0201	Black Angus	Chile0550	Chile	F.Sn.Pedro
	Chile0551	4501	4501	Black Angus	Chile0551	Chile	F.Sn.Pedro
	Chile0552	3201	3201	Black Angus	Chile0552	Chile	F.Sn.Pedro
	Chile0553	1101	1101	Black Angus	Chile0553	Chile	F.Sn.Pedro
	Chile0554	1101	1601	Black Angus	Chile0554	Chile	F.Sn.Pedro
	Chile0555	0201	0201	Black Angus	Chile0555	Chile	F.Sn.Pedro
	Chile0556	0801	1101	Black Angus	Chile0556	Chile	F.Sn.Pedro
	Chile0557	1501	1501	Black Angus	Chile0557	Chile	F.Sn.Pedro
	Chile0608	1101	1501	Black Angus	Chile0608	Chile	F.Sn.Pedro
	Chile0609	0801	0801	Black Angus	Chile0609	Chile	F.Sn.Pedro
	Chile0610	0101	0301	Black Angus	Chile0610	Chile	F.Sn.Pedro
	Chile0611	0101	1101	Black Angus	Chile0611	Chile	F.Sn.Pedro
	Chile0612	1801	0201	Black Angus	Chile0612	Chile	F.Sn.Pedro
	Chile0613	3201	3201	Black Angus	Chile0613	Chile	F.Sn.Pedro
	Chile0614	1601	3201	Black Angus	Chile0614	Chile	F.Sn.Pedro
	Chile0615	0101	0101	Black Angus	Chile0615	Chile	F.Sn.Pedro
	Chile0616	1101	0201	Black Angus	Chile0616	Chile	F.Sn.Pedro
	Chile0617	1101	1101	Black Angus	Chile0617	Chile	F.Sn.Pedro
	Chile0629	1501	3301	Black Angus	Chile0629	Chile	F.Sn.Pedro
	Chile0630	3201	3201	Black Angus	Chile0630	Chile	F.Sn.Pedro
	Chile0631	14011	14011	Black Angus	Chile0631	Chile	F.Sn.Pedro
	Chile0632	0101	1501	Black Angus	Chile0632	Chile	F.Sn.Pedro
	Chile0633	0101	3201	Black Angus	Chile0633	Chile	F.Sn.Pedro
	Chile0634	0101	1101	Black Angus	Chile0634	Chile	F.Sn.Pedro
	Chile0635	1801	0201	Black Angus	Chile0635	Chile	F.Sn.Pedro
	Chile0207	1501	2802	Black Angus	Chile0207	Chile	Humberto Capurro
	Chile0208	2703	0201	Black Angus	Chile0208	Chile	Humberto Capurro
	Chile0211	0101	0201	Black Angus	Chile0211	Chile	Humberto Capurro
	Chile0212	3201	3201	Black Angus	Chile0212	Chile	Humberto Capurro
	Chile0214	0201	0201	Black Angus	Chile0214	Chile	Humberto Capurro
	Chile0215	0101	1201	Black Angus	Chile0215	Chile	Humberto Capurro
	Chile0216	0101	1101	Black Angus	Chile0216	Chile	Humberto Capurro
	Chile0217	1001	0201	Black Angus	Chile0217	Chile	Humberto Capurro
	Chile0218	0901	0201	Black Angus	Chile0218	Chile	Humberto Capurro
	Chile0219	3301	3301	Black Angus	Chile0219	Chile	Humberto Capurro
	Chile0220	1601	1601	Black Angus	Chile0220	Chile	Humberto Capurro
	Chile0221	0101	0101	Black Angus	Chile0221	Chile	Humberto Capurro
	Chile0222	1101	1501	Black Angus	Chile0222	Chile	Humberto Capurro
	Chile0223	3301	0201	Black Angus	Chile0223	Chile	Humberto Capurro
	Chile0226	1801	1801	Black Angus	Chile0226	Chile	Humberto Capurro
	Chile0227	14011	1801	Black Angus	Chile0227	Chile	Humberto Capurro
	Chile0228	2403	3301	Black Angus	Chile0228	Chile	Humberto Capurro
	Chile0229	0201	0201	Black Angus	Chile0229	Chile	Humberto Capurro
	Chile0230	2802	2802	Black Angus	Chile0230	Chile	Humberto Capurro
	Chile0231	0101	0101	Black Angus	Chile0231	Chile	Humberto Capurro
	Chile0232	14011	1801	Black Angus	Chile0232	Chile	Humberto Capurro
	Chile0233	3301	0201	Black Angus	Chile0233	Chile	Humberto Capurro
	Chile0234	2403	2403	Black Angus	Chile0234	Chile	Humberto Capurro
	Chile0235	1101	3301	Black Angus	Chile0235	Chile	Humberto Capurro
	Chile0237	0101	3201	Black Angus	Chile0237	Chile	Humberto Capurro
	Chile0239	1801	1801	Black Angus	Chile0239	Chile	Humberto Capurro
	Chile0241	1001	0201	Black Angus	Chile0241	Chile	Humberto Capurro
	Chile0242	1101	2707	Black Angus	Chile0242	Chile	Humberto Capurro
	Chile0243	2705	2707	Black Angus	Chile0243	Chile	Humberto Capurro
	Chile0245	0201	0201	Black Angus	Chile0245	Chile	Humberto Capurro
	Chile0251	0101	0201	Black Angus	Chile0251	Chile	Humberto Capurro
	Chile0252	0101	0201	Black Angus	Chile0252	Chile	Humberto Capurro
	Chile0254	0101	0201	Black Angus	Chile0254	Chile	Humberto Capurro
	Chile0255	0801	0201	Black Angus	Chile0255	Chile	Humberto Capurro
	Chile0257	0901	0901	Black Angus	Chile0257	Chile	Humberto Capurro
	Chile0260	0101	0101	Black Angus	Chile0260	Chile	Humberto Capurro
	Chile0263	0801	14011	Black Angus	Chile0263	Chile	Humberto Capurro
	Chile0264	0801	3201	Black Angus	Chile0264	Chile	Humberto Capurro
	Chile0265	2801	2801	Black Angus	Chile0265	Chile	Humberto Capurro
	Chile0266	1501	0201	Black Angus	Chile0266	Chile	Humberto Capurro
	Chile0268	0201	0201	Black Angus	Chile0268	Chile	Humberto Capurro
	Chile0269	0201	0201	Black Angus	Chile0269	Chile	Humberto Capurro
	Chile0270	0101	0201	Black Angus	Chile0270	Chile	Humberto Capurro
	Chile0272	1101	3201	Black Angus	Chile0272	Chile	Humberto Capurro
	Chile0273	3201	3201	Black Angus	Chile0273	Chile	Humberto Capurro
	Chile0274	0201	0201	Black Angus	Chile0274	Chile	Humberto Capurro
	Chile0276	0201	0201	Black Angus	Chile0276	Chile	Humberto Capurro
	Chile0474	1101	3202	Black Angus	Chile0474	Chile	Soc Agri. Ganad. Bandurrias
	Chile0476	1101	1601	Black Angus	Chile0476	Chile	Soc Agri. Ganad. Bandurrias
	Chile0477	1801	3301	Black Angus	Chile0477	Chile	Soc Agri. Ganad. Bandurrias
	Chile0478	1101	1801	Black Angus	Chile0478	Chile	Soc Agri. Ganad. Bandurrias
	Chile0479	1101	0201	Black Angus	Chile0479	Chile	Soc Agri. Ganad. Bandurrias
	Chile0482	0301	0201	Black Angus	Chile0482	Chile	Soc Agri. Ganad. Bandurrias
	Chile0483	1601	3301	Black Angus	Chile0483	Chile	Soc Agri. Ganad. Bandurrias
	Chile0485	1701	1801	Black Angus	Chile0485	Chile	Soc Agri. Ganad. Bandurrias
	Chile0487	1801	3301	Black Angus	Chile0487	Chile	Soc Agri. Ganad. Bandurrias
	Chile0488	1701	3301	Black Angus	Chile0488	Chile	Soc Agri. Ganad. Bandurrias
	Chile0489	1601	3301	Black Angus	Chile0489	Chile	Soc Agri. Ganad. Bandurrias
	Chile0490	0201	0201	Black Angus	Chile0490	Chile	Soc Agri. Ganad. Bandurrias
	Chile0491	1801	0201	Black Angus	Chile0491	Chile	Soc Agri. Ganad. Bandurrias
	Chile0493	1501	3301	Black Angus	Chile0493	Chile	Soc Agri. Ganad. Bandurrias
	Chile0495	0201	0201	Black Angus	Chile0495	Chile	Soc Agri. Ganad. Bandurrias
	Chile0496	0501	3301	Black Angus	Chile0496	Chile	Soc Agri. Ganad. Bandurrias
	Chile0473	0101	1101	Black Angus	Chile0473	Chile	Soc Agri. Ganad. Bandurrias
	Chile0036	1302	1601	Chilean Wagyu	Chile0036	Chile	CIA/UACH
	Chile0037	0902	1501	Chilean Wagyu	Chile0037	Chile	CIA/UACH
	Chile0676	0101	1001	Chilean Wagyu	Chile0676	Chile	Soc. Agric. Los.Corrales
	Chile0677	1601	0201	Chilean Wagyu	Chile0677	Chile	Soc. Agric. Los.Corrales
	Chile0680	0701	1001	Chilean Wagyu	Chile0680	Chile	Soc. Agric. Los.Corrales
	Chile0682	1101	1302	Chilean Wagyu	Chile0682	Chile	Soc. Agric. Los.Corrales
	Chile0683	1001	0201	Chilean Wagyu	Chile0683	Chile	Soc. Agric. Los.Corrales
	Chile0684	1302	1801	Chilean Wagyu	Chile0684	Chile	Soc. Agric. Los.Corrales
	Chile0685	1001	1501	Chilean Wagyu	Chile0685	Chile	Soc. Agric. Los.Corrales
	Chile0686	1101	0201	Chilean Wagyu	Chile0686	Chile	Soc. Agric. Los.Corrales
	Chile0687	1302	0201	Chilean Wagyu	Chile0687	Chile	Soc. Agric. Los.Corrales
	Chile0688	1301	0201	Chilean Wagyu	Chile0688	Chile	Soc. Agric. Los.Corrales
	Chile0689	1101	3201	Chilean Wagyu	Chile0689	Chile	Soc. Agric. Los.Corrales
	Chile0690	0902	1001	Chilean Wagyu	Chile0690	Chile	Soc. Agric. Los.Corrales
	Chile0691	1002	1302	Chilean Wagyu	Chile0691	Chile	Soc. Agric. Los.Corrales
	Chile0692	1302	3701	Chilean Wagyu	Chile0692	Chile	Soc. Agric. Los.Corrales
	Chile0693	0401	1601	Chilean Wagyu	Chile0693	Chile	Soc. Agric. Los.Corrales
	Chile0694	1302	2703	Chilean Wagyu	Chile0694	Chile	Soc. Agric. Los.Corrales
	Chile0696	0101	1001	Chilean Wagyu	Chile0696	Chile	Soc. Agric. Los.Corrales
	Chile0697	0101	1001	Chilean Wagyu	Chile0697	Chile	Soc. Agric. Los.Corrales
	Chile0698	0801	1302	Chilean Wagyu	Chile0698	Chile	Soc. Agric. Los.Corrales
	Chile0699	0101	2601	Chilean Wagyu	Chile0699	Chile	Soc. Agric. Los.Corrales
	Chile0700	3202	3202	Chilean Wagyu	Chile0700	Chile	Soc. Agric. Los.Corrales
	Chile0701	1302	1302	Chilean Wagyu	Chile0701	Chile	Soc. Agric. Los.Corrales
	Chile0702	1101	1302	Chilean Wagyu	Chile0702	Chile	Soc. Agric. Los.Corrales
	Chile0703	1001	1001	Chilean Wagyu	Chile0703	Chile	Soc. Agric. Los.Corrales
	Chile0705	1001	1001	Chilean Wagyu	Chile0705	Chile	Soc. Agric. Los.Corrales
	Chile0707	1001	1701	Chilean Wagyu	Chile0707	Chile	Soc. Agric. Los.Corrales
	Chile0709	1601	2707	Chilean Wagyu	Chile0709	Chile	Soc. Agric. Los.Corrales
	Chile0710	0501	1601	Chilean Wagyu	Chile0710	Chile	Soc. Agric. Los.Corrales
	Chile0711	1601	1801	Chilean Wagyu	Chile0711	Chile	Soc. Agric. Los.Corrales
	Chile0712	1601	1601	Chilean Wagyu	Chile0712	Chile	Soc. Agric. Los.Corrales
	Chile0714	1302	0201	Chilean Wagyu	Chile0714	Chile	Soc. Agric. Los.Corrales
	Chile0715	3301	0201	Chilean Wagyu	Chile0715	Chile	Soc. Agric. Los.Corrales
	Chile0716	1701	0201	Chilean Wagyu	Chile0716	Chile	Soc. Agric. Los.Corrales
	Chile0717	1601	3201	Chilean Wagyu	Chile0717	Chile	Soc. Agric. Los.Corrales
	Chile0718	1001	14011	Chilean Wagyu	Chile0718	Chile	Soc. Agric. Los.Corrales
	Chile0720	0902	1001	Chilean Wagyu	Chile0720	Chile	Soc. Agric. Los.Corrales
	Chile0722	1002	1601	Chilean Wagyu	Chile0722	Chile	Soc. Agric. Los.Corrales
	Chile0723	1101	1302	Chilean Wagyu	Chile0723	Chile	Soc. Agric. Los.Corrales
	Chile0725	0601	1001	Chilean Wagyu	Chile0725	Chile	Soc. Agric. Los.Corrales
	Chile0727	1302	14011	Chilean Wagyu	Chile0727	Chile	Soc. Agric. Los.Corrales
	Chile0728	1302	1801	Chilean Wagyu	Chile0728	Chile	Soc. Agric. Los.Corrales
	Chile0729	0301	1601	Chilean Wagyu	Chile0729	Chile	Soc. Agric. Los.Corrales
	Chile0730	1101	0201	Chilean Wagyu	Chile0730	Chile	Soc. Agric. Los.Corrales
	Chile0731	1301	0201	Chilean Wagyu	Chile0731	Chile	Soc. Agric. Los.Corrales
	Chile0732	0701	1302	Chilean Wagyu	Chile0732	Chile	Soc. Agric. Los.Corrales
	Chile0734	1601	3701	Chilean Wagyu	Chile0734	Chile	Soc. Agric. Los.Corrales
	Chile0736	1302	1801	Chilean Wagyu	Chile0736	Chile	Soc. Agric. Los.Corrales
	Chile0737	0901	1001	Chilean Wagyu	Chile0737	Chile	Soc. Agric. Los.Corrales
	Chile0738	1601	2601	Chilean Wagyu	Chile0738	Chile	Soc. Agric. Los.Corrales
	Chile0739	1001	0201	Chilean Wagyu	Chile0739	Chile	Soc. Agric. Los.Corrales
	Chile0740	1101	1302	Chilean Wagyu	Chile0740	Chile	Soc. Agric. Los.Corrales
	Chile0741	0101	0201	Chilean Wagyu	Chile0741	Chile	Soc. Agric. Los.Corrales
	Chile0744	0701	1001	Chilean Wagyu	Chile0744	Chile	Soc. Agric. Los.Corrales
	Chile0745	0901	1001	Chilean Wagyu	Chile0745	Chile	Soc. Agric. Los.Corrales
	Chile0746	0101	1601	Chilean Wagyu	Chile0746	Chile	Soc. Agric. Los.Corrales
	Chile0747	1101	2703	Chilean Wagyu	Chile0747	Chile	Soc. Agric. Los.Corrales
	Chile0748	0701	1001	Chilean Wagyu	Chile0748	Chile	Soc. Agric. Los.Corrales
	Chile0749	1101	1801	Chilean Wagyu	Chile0749	Chile	Soc. Agric. Los.Corrales
	Chile0750	1302	1501	Chilean Wagyu	Chile0750	Chile	Soc. Agric. Los.Corrales
	Chile0751	1601	1801	Chilean Wagyu	Chile0751	Chile	Soc. Agric. Los.Corrales
	Chile0752	1001	1801	Chilean Wagyu	Chile0752	Chile	Soc. Agric. Los.Corrales
	Chile0754	0501	1501	Chilean Wagyu	Chile0754	Chile	Soc. Agric. Los.Corrales
	Chile0755	1001	3701	Chilean Wagyu	Chile0755	Chile	Soc. Agric. Los.Corrales
	Chile0756	1302	3701	Chilean Wagyu	Chile0756	Chile	Soc. Agric. Los.Corrales
	Chile0759	1101	2703	Chilean Wagyu	Chile0759	Chile	Soc. Agric. Los.Corrales
	Chile0760	1302	1501	Chilean Wagyu	Chile0760	Chile	Soc. Agric. Los.Corrales
	Chile0761	1101	1302	Chilean Wagyu	Chile0761	Chile	Soc. Agric. Los.Corrales
	Chile0763	0501	1302	Chilean Wagyu	Chile0763	Chile	Soc. Agric. Los.Corrales
	Chile0764	1302	2703	Chilean Wagyu	Chile0764	Chile	Soc. Agric. Los.Corrales
	Chile0766	1001	1601	Chilean Wagyu	Chile0766	Chile	Soc. Agric. Los.Corrales
	Chile0767	1002	1101	Chilean Wagyu	Chile0767	Chile	Soc. Agric. Los.Corrales
	Chile0768	1302	3201	Chilean Wagyu	Chile0768	Chile	Soc. Agric. Los.Corrales
	Chile0769	1001	1701	Chilean Wagyu	Chile0769	Chile	Soc. Agric. Los.Corrales
	Chile0771	1001	3202	Chilean Wagyu	Chile0771	Chile	Soc. Agric. Los.Corrales
	Chile0789	0101	14011	Chilean Wagyu	Chile0789	Chile	Soc. Agric. Los.Corrales
	Chile0790	1001	1101	Chilean Wagyu	Chile0790	Chile	Soc. Agric. Los.Corrales
	Chile0791	0101	0201	Chilean Wagyu	Chile0791	Chile	Soc. Agric. Los.Corrales
	Chile0792	1601	1801	Chilean Wagyu	Chile0792	Chile	Soc. Agric. Los.Corrales
	Chile0793	1302	1701	Chilean Wagyu	Chile0793	Chile	Soc. Agric. Los.Corrales
	Chile0032	1601	1602	Freckfie(Simmental)	Chile0032	Chile	CIA/UACH
	Chile0743	1501	2703	Hereford	Chile0743	Chile	Soc. Agric. Los.Corrales
	Chile0894	1601	20012	Hereford	Chile0894	Chile	Soc. Agric. Nilahue/El Mirador
	Chile0895	20012	3202	Hereford	Chile0895	Chile	Soc. Agric. Nilahue/El Mirador
	Chile0896	14011	0201	Hereford	Chile0896	Chile	Soc. Agric. Nilahue/El Mirador
	Chile0897	1002	0201	Hereford	Chile0897	Chile	Soc. Agric. Nilahue/El Mirador
	Chile0898	3202	3202	Hereford	Chile0898	Chile	Soc. Agric. Nilahue/El Mirador
	Chile0899	1601	3202	Hereford	Chile0899	Chile	Soc. Agric. Nilahue/El Mirador
	Chile0900	1002	20012	Hereford	Chile0900	Chile	Soc. Agric. Nilahue/El Mirador
	Chile0901	0901	1002	Hereford	Chile0901	Chile	Soc. Agric. Nilahue/El Mirador
	Chile0903	1501	1601	Hereford	Chile0903	Chile	Soc. Agric. Nilahue/El Mirador
	Chile0904	0901	14011	Hereford	Chile0904	Chile	Soc. Agric. Nilahue/El Mirador
	Chile0905	1001	1601	Hereford	Chile0905	Chile	Soc. Agric. Nilahue/El Mirador
	Chile0906	1002	1002	Hereford	Chile0906	Chile	Soc. Agric. Nilahue/El Mirador
	Chile0907	3202	3202	Hereford	Chile0907	Chile	Soc. Agric. Nilahue/El Mirador
	Chile0908	1501	20012	Hereford	Chile0908	Chile	Soc. Agric. Nilahue/El Mirador
	Chile0909	20012	20012	Hereford	Chile0909	Chile	Soc. Agric. Nilahue/El Mirador
	Chile0910	14011	3202	Hereford	Chile0910	Chile	Soc. Agric. Nilahue/El Mirador
	Chile0911	0201	1801	Hereford	Chile0911	Chile	Soc. Agric. Nilahue/El Mirador
	Chile0912	1601	3601	Hereford	Chile0912	Chile	Soc. Agric. Nilahue/El Mirador
	Chile0913	1601	4401	Hereford	Chile0913	Chile	Soc. Agric. Nilahue/El Mirador
	Chile0914	14011	1601	Hereford	Chile0914	Chile	Soc. Agric. Nilahue/El Mirador
	Chile0915	1601	20012	Hereford	Chile0915	Chile	Soc. Agric. Nilahue/El Mirador
	Chile0916	3202	3202	Hereford	Chile0916	Chile	Soc. Agric. Nilahue/El Mirador
	Chile0917	1601	14011	Hereford	Chile0917	Chile	Soc. Agric. Nilahue/El Mirador
	Chile0918	1801	3202	Hereford	Chile0918	Chile	Soc. Agric. Nilahue/El Mirador
	Chile0919	1601	3202	Hereford	Chile0919	Chile	Soc. Agric. Nilahue/El Mirador
	Chile0920	14011	1601	Hereford	Chile0920	Chile	Soc. Agric. Nilahue/El Mirador
	Chile0921	14011	3202	Hereford	Chile0921	Chile	Soc. Agric. Nilahue/El Mirador
	Chile0922	1002	0201	Hereford	Chile0922	Chile	Soc. Agric. Nilahue/El Mirador
	Chile0923	1601	1601	Hereford	Chile0923	Chile	Soc. Agric. Nilahue/El Mirador
	Chile0924	1801	3202	Hereford	Chile0924	Chile	Soc. Agric. Nilahue/El Mirador
	Chile0925	0902	1601	Hereford	Chile0925	Chile	Soc. Agric. Nilahue/El Mirador
	Chile0926	20012	3202	Hereford	Chile0926	Chile	Soc. Agric. Nilahue/El Mirador
	Chile0927	1601	3202	Hereford	Chile0927	Chile	Soc. Agric. Nilahue/El Mirador
	Chile0928	1801	3202	Hereford	Chile0928	Chile	Soc. Agric. Nilahue/El Mirador
	Chile0929	14011	20012	Hereford	Chile0929	Chile	Soc. Agric. Nilahue/El Mirador
	Chile0930	3202	3202	Hereford	Chile0930	Chile	Soc. Agric. Nilahue/El Mirador
	Chile0931	1601	3202	Hereford	Chile0931	Chile	Soc. Agric. Nilahue/El Mirador
	Chile0932	1601	1801	Hereford	Chile0932	Chile	Soc. Agric. Nilahue/El Mirador
	Chile0933	14011	1801	Hereford	Chile0933	Chile	Soc. Agric. Nilahue/El Mirador
	Chile0934	1601	1601	Hereford	Chile0934	Chile	Soc. Agric. Nilahue/El Mirador
	Chile0935	20012	20012	Hereford	Chile0935	Chile	Soc. Agric. Nilahue/El Mirador
	Chile0936	14011	3202	Hereford	Chile0936	Chile	Soc. Agric. Nilahue/El Mirador
	Chile0937	14011	1601	Hereford	Chile0937	Chile	Soc. Agric. Nilahue/El Mirador
	Chile0938	1002	1801	Hereford	Chile0938	Chile	Soc. Agric. Nilahue/El Mirador
	Chile0939	1601	1801	Hereford	Chile0939	Chile	Soc. Agric. Nilahue/El Mirador
	Chile0940	20012	3202	Hereford	Chile0940	Chile	Soc. Agric. Nilahue/El Mirador
	Chile0941	14011	1701	Hereford	Chile0941	Chile	Soc. Agric. Nilahue/El Mirador
	Chile0942	1002	1601	Hereford	Chile0942	Chile	Soc. Agric. Nilahue/El Mirador
	Chile0794	2710	2703	HFxAngus	Chile0794	Chile	Soc. Agric. Sta. Izabel
	Chile0795	0901	0501	HFxAngus	Chile0795	Chile	Soc. Agric. Sta. Izabel
	Chile0796	0901	0501	HFxAngus	Chile0796	Chile	Soc. Agric. Sta. Izabel
	Chile0797	0201	0501	HFxAngus	Chile0797	Chile	Soc. Agric. Sta. Izabel
	Chile0798	1002	14011	HFxAngus	Chile0798	Chile	Soc. Agric. Sta. Izabel
	Chile0799	1801	0201	HFxAngus	Chile0799	Chile	Soc. Agric. Sta. Izabel
	Chile0800	1801	0201	HFxAngus	Chile0800	Chile	Soc. Agric. Sta. Izabel
	Chile0802	0701	0201	HFxAngus	Chile0802	Chile	Soc. Agric. Sta. Izabel
	Chile0803	0201	3201	HFxAngus	Chile0803	Chile	Soc. Agric. Sta. Izabel
	Chile0804	0101	1002	HFxAngus	Chile0804	Chile	Soc. Agric. Sta. Izabel
	Chile0805	0201	1801	HFxAngus	Chile0805	Chile	Soc. Agric. Sta. Izabel
	Chile0806	0101	0101	HFxAngus	Chile0806	Chile	Soc. Agric. Sta. Izabel
	Chile0807	0201	1801	HFxAngus	Chile0807	Chile	Soc. Agric. Sta. Izabel
	Chile0808	3201	3201	HFxAngus	Chile0808	Chile	Soc. Agric. Sta. Izabel
	Chile0809	1002	1501	HFxAngus	Chile0809	Chile	Soc. Agric. Sta. Izabel
	Chile0810	1701	3201	HFxAngus	Chile0810	Chile	Soc. Agric. Sta. Izabel
	Chile0811	0201	0201	HFxAngus	Chile0811	Chile	Soc. Agric. Sta. Izabel
	Chile0812	1002	1801	HFxAngus	Chile0812	Chile	Soc. Agric. Sta. Izabel
	Chile0813	0901	1002	HFxAngus	Chile0813	Chile	Soc. Agric. Sta. Izabel
	Chile0814	0201	0201	HFxAngus	Chile0814	Chile	Soc. Agric. Sta. Izabel
	Chile0815	0601	0101	HFxAngus	Chile0815	Chile	Soc. Agric. Sta. Izabel
	Chile0816	1601	1601	HFxAngus	Chile0816	Chile	Soc. Agric. Sta. Izabel
	Chile0817	0501	0501	HFxAngus	Chile0817	Chile	Soc. Agric. Sta. Izabel
	Chile0818	0901	1501	HFxAngus	Chile0818	Chile	Soc. Agric. Sta. Izabel
	Chile0819	0201	1801	HFxAngus	Chile0819	Chile	Soc. Agric. Sta. Izabel
	Chile0820	0701	0201	HFxAngus	Chile0820	Chile	Soc. Agric. Sta. Izabel
	Chile0821	0901	0501	HFxAngus	Chile0821	Chile	Soc. Agric. Sta. Izabel
	Chile0822	1601	1801	HFxAngus	Chile0822	Chile	Soc. Agric. Sta. Izabel
	Chile0823	0701	1801	HFxAngus	Chile0823	Chile	Soc. Agric. Sta. Izabel
	Chile0824	1001	1801	HFxAngus	Chile0824	Chile	Soc. Agric. Sta. Izabel
	Chile0825	1002	2703	HFxAngus	Chile0825	Chile	Soc. Agric. Sta. Izabel
	Chile0826	0201	1801	HFxAngus	Chile0826	Chile	Soc. Agric. Sta. Izabel
	Chile0827	3202	0201	HFxAngus	Chile0827	Chile	Soc. Agric. Sta. Izabel
	Chile0828	0501	0101	HFxAngus	Chile0828	Chile	Soc. Agric. Sta. Izabel
	Chile0829	0501	0201	HFxAngus	Chile0829	Chile	Soc. Agric. Sta. Izabel
	Chile0831	0201	0201	HFxAngus	Chile0831	Chile	Soc. Agric. Sta. Izabel
	Chile0832	0201	1801	HFxAngus	Chile0832	Chile	Soc. Agric. Sta. Izabel
	Chile0833	1001	0901	HFxAngus	Chile0833	Chile	Soc. Agric. Sta. Izabel
	Chile0834	1601	1801	HFxAngus	Chile0834	Chile	Soc. Agric. Sta. Izabel
	Chile0835	0901	0901	HFxAngus	Chile0835	Chile	Soc. Agric. Sta. Izabel
	Chile0836	1002	0901	HFxAngus	Chile0836	Chile	Soc. Agric. Sta. Izabel
	Chile0837	0701	0201	HFxAngus	Chile0837	Chile	Soc. Agric. Sta. Izabel
	Chile0838	1501	0101	HFxAngus	Chile0838	Chile	Soc. Agric. Sta. Izabel
	Chile0839	1002	1801	HFxAngus	Chile0839	Chile	Soc. Agric. Sta. Izabel
	Chile0841	1801	3201	HFxAngus	Chile0841	Chile	Soc. Agric. Sta. Izabel
	Chile0842	1801	0201	HFxAngus	Chile0842	Chile	Soc. Agric. Sta. Izabel
	Chile0843	1801	3201	HFxAngus	Chile0843	Chile	Soc. Agric. Sta. Izabel
	Chile0844	1002	0201	HFxAngus	Chile0844	Chile	Soc. Agric. Sta. Izabel
	Chile0845	0201	1801	HFxAngus	Chile0845	Chile	Soc. Agric. Sta. Izabel
	Chile0846	14011	0201	HFxAngus	Chile0846	Chile	Soc. Agric. Sta. Izabel
	Chile0847	0901	3201	HFxAngus	Chile0847	Chile	Soc. Agric. Sta. Izabel
	Chile0848	2703	0201	HFxAngus	Chile0848	Chile	Soc. Agric. Sta. Izabel
	Chile0849	1002	2403	HFxAngus	Chile0849	Chile	Soc. Agric. Sta. Izabel
	Chile0850	0701	0201	HFxAngus	Chile0850	Chile	Soc. Agric. Sta. Izabel
	Chile0851	1101	0201	HFxAngus	Chile0851	Chile	Soc. Agric. Sta. Izabel
	Chile0852	0901	3201	HFxAngus	Chile0852	Chile	Soc. Agric. Sta. Izabel
	Chile0853	1002	1601	HFxAngus	Chile0853	Chile	Soc. Agric. Sta. Izabel
	Chile0854	1101	1801	HFxAngus	Chile0854	Chile	Soc. Agric. Sta. Izabel
	Chile0855	1002	1002	HFxAngus	Chile0855	Chile	Soc. Agric. Sta. Izabel
	Chile0856	14011	1801	HFxAngus	Chile0856	Chile	Soc. Agric. Sta. Izabel
	Chile0857	1002	14011	HFxAngus	Chile0857	Chile	Soc. Agric. Sta. Izabel
	Chile0858	1002	0201	HFxAngus	Chile0858	Chile	Soc. Agric. Sta. Izabel
	Chile0859	0701	0901	HFxAngus	Chile0859	Chile	Soc. Agric. Sta. Izabel
	Chile0861	1002	1801	HFxAngus	Chile0861	Chile	Soc. Agric. Sta. Izabel
	Chile0862	0101	1601	HFxAngus	Chile0862	Chile	Soc. Agric. Sta. Izabel
	Chile0863	1801	3201	HFxAngus	Chile0863	Chile	Soc. Agric. Sta. Izabel
	Chile0864	3301	1801	HFxAngus	Chile0864	Chile	Soc. Agric. Sta. Izabel
	Chile0865	1501	1501	HFxAngus	Chile0865	Chile	Soc. Agric. Sta. Izabel
	Chile0866	0201	1501	HFxAngus	Chile0866	Chile	Soc. Agric. Sta. Izabel
	Chile0867	0701	0701	HFxAngus	Chile0867	Chile	Soc. Agric. Sta. Izabel
	Chile0868	0801	1801	HFxAngus	Chile0868	Chile	Soc. Agric. Sta. Izabel
	Chile0869	1801	1801	HFxAngus	Chile0869	Chile	Soc. Agric. Sta. Izabel
	Chile0870	1501	0201	HFxAngus	Chile0870	Chile	Soc. Agric. Sta. Izabel
	Chile0871	1501	3301	HFxAngus	Chile0871	Chile	Soc. Agric. Sta. Izabel
	Chile0872	3301	3301	HFxAngus	Chile0872	Chile	Soc. Agric. Sta. Izabel
	Chile0874	0201	0201	HFxAngus	Chile0874	Chile	Soc. Agric. Sta. Izabel
	Chile0875	1701	3202	HFxAngus	Chile0875	Chile	Soc. Agric. Sta. Izabel
	Chile0876	0201	1801	HFxAngus	Chile0876	Chile	Soc. Agric. Sta. Izabel
	Chile0877	0901	0201	HFxAngus	Chile0877	Chile	Soc. Agric. Sta. Izabel
	Chile0878	0201	0201	HFxAngus	Chile0878	Chile	Soc. Agric. Sta. Izabel
	Chile0879	1801	3201	HFxAngus	Chile0879	Chile	Soc. Agric. Sta. Izabel
	Chile0880	1002	3201	HFxAngus	Chile0880	Chile	Soc. Agric. Sta. Izabel
	Chile0881	1801	3202	HFxAngus	Chile0881	Chile	Soc. Agric. Sta. Izabel
	Chile0882	3301	0201	HFxAngus	Chile0882	Chile	Soc. Agric. Sta. Izabel
	Chile0883	1501	3201	HFxAngus	Chile0883	Chile	Soc. Agric. Sta. Izabel
	Chile0884	3201	0201	HFxAngus	Chile0884	Chile	Soc. Agric. Sta. Izabel
	Chile0885	0201	0501	HFxAngus	Chile0885	Chile	Soc. Agric. Sta. Izabel
	Chile0886	1801	3202	HFxAngus	Chile0886	Chile	Soc. Agric. Sta. Izabel
	Chile0887	1002	0101	HFxAngus	Chile0887	Chile	Soc. Agric. Sta. Izabel
	Chile0888	0401	1801	HFxAngus	Chile0888	Chile	Soc. Agric. Sta. Izabel
	Chile0889	1801	0101	HFxAngus	Chile0889	Chile	Soc. Agric. Sta. Izabel
	Chile0890	0201	0201	HFxAngus	Chile0890	Chile	Soc. Agric. Sta. Izabel
	Chile0891	1001	0201	HFxAngus	Chile0891	Chile	Soc. Agric. Sta. Izabel
	Chile0892	1601	14011	HFxAngus	Chile0892	Chile	Soc. Agric. Sta. Izabel
	Chile0893	0201	0201	HFxAngus	Chile0893	Chile	Soc. Agric. Sta. Izabel
	Chile0135	3701	0201	HFxJersey	Chile0135	Chile	Quinthehuegue
	Chile0136	0902	2502	HFxJersey	Chile0136	Chile	Quinthehuegue
	Chile0137	1101	4501	HFxJersey	Chile0137	Chile	Quinthehuegue
	Chile0138	0201	0201	HFxJersey	Chile0138	Chile	Quinthehuegue
	Chile0139	1501	0201	HFxJersey	Chile0139	Chile	Quinthehuegue
	Chile0140	0902	0902	HFxJersey	Chile0140	Chile	Quinthehuegue
	Chile0141	0201	0201	HFxJersey	Chile0141	Chile	Quinthehuegue
	Chile0142	2703	2703	HFxJersey	Chile0142	Chile	Quinthehuegue
	Chile0143	2703	2703	HFxJersey	Chile0143	Chile	Quinthehuegue
	Chile0144	0101	4501	HFxJersey	Chile0144	Chile	Quinthehuegue
	Chile0145	4501	2006	HFxJersey	Chile0145	Chile	Quinthehuegue
	Chile0146	4501	2006	HFxJersey	Chile0146	Chile	Quinthehuegue
	Chile0147	0701	14011	HFxJersey	Chile0147	Chile	Quinthehuegue
	Chile0148	14011	14011	HFxJersey	Chile0148	Chile	Quinthehuegue
	Chile0149	1601	1601	HFxJersey	Chile0149	Chile	Quinthehuegue
	Chile0150	0301	4501	HFxJersey	Chile0150	Chile	Quinthehuegue
	Chile0151	4501	0201	HFxJersey	Chile0151	Chile	Quinthehuegue
	Chile0153	14011	4501	HFxJersey	Chile0153	Chile	Quinthehuegue
	Chile0154	2802	4401	HFxJersey	Chile0154	Chile	Quinthehuegue
	Chile0155	4501	0201	HFxJersey	Chile0155	Chile	Quinthehuegue
	Chile0156	4401	0201	HFxJersey	Chile0156	Chile	Quinthehuegue
	Chile0157	0701	2703	HFxJersey	Chile0157	Chile	Quinthehuegue
	Chile0158	0201	0201	HFxJersey	Chile0158	Chile	Quinthehuegue
	Chile0159	0101	2006	HFxJersey	Chile0159	Chile	Quinthehuegue
	Chile0160	0101	0101	HFxJersey	Chile0160	Chile	Quinthehuegue
	Chile0161	1601	4501	HFxJersey	Chile0161	Chile	Quinthehuegue
	Chile0162	14011	2006	HFxJersey	Chile0162	Chile	Quinthehuegue
	Chile0163	0501	1601	HFxJersey	Chile0163	Chile	Quinthehuegue
	Chile0164	2403	2006	HFxJersey	Chile0164	Chile	Quinthehuegue
	Chile0165	1101	1101	HFxJersey	Chile0165	Chile	Quinthehuegue
	Chile0166	1201	1601	HFxJersey	Chile0166	Chile	Quinthehuegue
	Chile0167	3701	4501	HFxJersey	Chile0167	Chile	Quinthehuegue
	Chile0168	2802	4401	HFxJersey	Chile0168	Chile	Quinthehuegue
	Chile0169	4501	2006	HFxJersey	Chile0169	Chile	Quinthehuegue
	Chile0170	1501	0201	HFxJersey	Chile0170	Chile	Quinthehuegue
	Chile0171	1001	1601	HFxJersey	Chile0171	Chile	Quinthehuegue
	Chile0172	3701	4501	HFxJersey	Chile0172	Chile	Quinthehuegue
	Chile0173	0701	0701	HFxJersey	Chile0173	Chile	Quinthehuegue
	Chile0174	1101	1601	HFxJersey	Chile0174	Chile	Quinthehuegue
	Chile0175	0901	4501	HFxJersey	Chile0175	Chile	Quinthehuegue
	Chile0176	1701	1701	HFxJersey	Chile0176	Chile	Quinthehuegue
	Chile0177	0301	0801	HFxJersey	Chile0177	Chile	Quinthehuegue
	Chile0178	4401	4501	HFxJersey	Chile0178	Chile	Quinthehuegue
	Chile0179	2703	3701	HFxJersey	Chile0179	Chile	Quinthehuegue
	Chile0180	4501	0201	HFxJersey	Chile0180	Chile	Quinthehuegue
	Chile0181	4401	0201	HFxJersey	Chile0181	Chile	Quinthehuegue
	Chile0182	1501	2006	HFxJersey	Chile0182	Chile	Quinthehuegue
	Chile0183	2006	2006	HFxJersey	Chile0183	Chile	Quinthehuegue
	Chile0184	3301	4501	HFxJersey	Chile0184	Chile	Quinthehuegue
	Chile0185	1201	1201	HFxJersey	Chile0185	Chile	Quinthehuegue
	Chile0186	1501	4501	HFxJersey	Chile0186	Chile	Quinthehuegue
	Chile0187	2703	2703	HFxJersey	Chile0187	Chile	Quinthehuegue
	Chile0188	4401	4501	HFxJersey	Chile0188	Chile	Quinthehuegue
	Chile0189	1601	2703	HFxJersey	Chile0189	Chile	Quinthehuegue
	Chile0190	4501	0201	HFxJersey	Chile0190	Chile	Quinthehuegue
	Chile0191	1101	4501	HFxJersey	Chile0191	Chile	Quinthehuegue
	Chile0192	1501	1601	HFxJersey	Chile0192	Chile	Quinthehuegue
	Chile0193	0201	0201	HFxJersey	Chile0193	Chile	Quinthehuegue
	Chile0194	1701	2006	HFxJersey	Chile0194	Chile	Quinthehuegue
	Chile0195	3701	3701	HFxJersey	Chile0195	Chile	Quinthehuegue
	Chile0196	0902	1601	HFxJersey	Chile0196	Chile	Quinthehuegue
	Chile0197	0301	1601	HFxJersey	Chile0197	Chile	Quinthehuegue
	Chile0198	0701	0701	HFxJersey	Chile0198	Chile	Quinthehuegue
	Chile0199	0902	0902	HFxJersey	Chile0199	Chile	Quinthehuegue
	Chile0200	0301	0301	HFxJersey	Chile0200	Chile	Quinthehuegue
	Chile0201	1801	1801	HFxJersey	Chile0201	Chile	Quinthehuegue
	Chile0202	1701	2703	HFxJersey	Chile0202	Chile	Quinthehuegue
	Chile0203	1801	4501	HFxJersey	Chile0203	Chile	Quinthehuegue
	Chile0204	1201	2006	HFxJersey	Chile0204	Chile	Quinthehuegue
	Chile0205	0901	0901	HFxJersey	Chile0205	Chile	Quinthehuegue
	Chile0206	0701	2703	HFxJersey	Chile0206	Chile	Quinthehuegue
	Chile0636	0902	2801	HFxO_Color	Chile0636	Chile	Fundo Quineo Sur
	Chile0637	1101	1701	HFxO_Color	Chile0637	Chile	Fundo Quineo Sur
	Chile0638	0101	1101	HFxO_Color	Chile0638	Chile	Fundo Quineo Sur
	Chile0639	0101	0901	HFxO_Color	Chile0639	Chile	Fundo Quineo Sur
	Chile0640	1501	2703	HFxO_Color	Chile0640	Chile	Fundo Quineo Sur
	Chile0641	0902	14011	HFxO_Color	Chile0641	Chile	Fundo Quineo Sur
	Chile0642	14011	1701	HFxO_Color	Chile0642	Chile	Fundo Quineo Sur
	Chile0643	0701	14011	HFxO_Color	Chile0643	Chile	Fundo Quineo Sur
	Chile0644	0902	0902	HFxO_Color	Chile0644	Chile	Fundo Quineo Sur
	Chile0645	0902	1201	HFxO_Color	Chile0645	Chile	Fundo Quineo Sur
	Chile0646	0101	0902	HFxO_Color	Chile0646	Chile	Fundo Quineo Sur
	Chile0647	0902	1201	HFxO_Color	Chile0647	Chile	Fundo Quineo Sur
	Chile0648	0902	14011	HFxO_Color	Chile0648	Chile	Fundo Quineo Sur
	Chile0649	0301	1501	HFxO_Color	Chile0649	Chile	Fundo Quineo Sur
	Chile0650	14011	1501	HFxO_Color	Chile0650	Chile	Fundo Quineo Sur
	Chile0651	0101	0101	HFxO_Color	Chile0651	Chile	Fundo Quineo Sur
	Chile0652	0902	1701	HFxO_Color	Chile0652	Chile	Fundo Quineo Sur
	Chile0653	1101	14011	HFxO_Color	Chile0653	Chile	Fundo Quineo Sur
	Chile0654	0101	0902	HFxO_Color	Chile0654	Chile	Fundo Quineo Sur
	Chile0655	0101	0902	HFxO_Color	Chile0655	Chile	Fundo Quineo Sur
Ch	Chile0656	0101	14011	Holstein	Chile0656	Chile	Agroganad Purento
Ch	Chile0657	0101	1101	Holstein	Chile0657	Chile	Agroganad Purento
Ch	Chile0658	2703	0201	Holstein	Chile0658	Chile	Agroganad Purento
Ch	Chile0659	14011	1501	Holstein	Chile0659	Chile	Agroganad Purento
Ch	Chile0660	0101	1101	Holstein	Chile0660	Chile	Agroganad Purento
Ch	Chile0661	1201	1501	Holstein	Chile0661	Chile	Agroganad Purento
Ch	Chile0662	0101	1201	Holstein	Chile0662	Chile	Agroganad Purento
Ch	Chile0663	0101	0902	Holstein	Chile0663	Chile	Agroganad Purento
Ch	Chile0664	0101	1201	Holstein	Chile0664	Chile	Agroganad Purento
Ch	Chile0665	1101	1101	Holstein	Chile0665	Chile	Agroganad Purento
Ch	Chile0666	1001	14011	Holstein	Chile0666	Chile	Agroganad Purento
Ch	Chile0667	1501	2703	Holstein	Chile0667	Chile	Agroganad Purento
Ch	Chile0668	1101	1101	Holstein	Chile0668	Chile	Agroganad Purento
Ch	Chile0669	0101	0201	Holstein	Chile0669	Chile	Agroganad Purento
Ch	Chile0670	14011	14011	Holstein	Chile0670	Chile	Agroganad Purento
Ch	Chile0671	1101	1501	Holstein	Chile0671	Chile	Agroganad Purento
Ch	Chile0672	0101	1101	Holstein	Chile0672	Chile	Agroganad Purento
Ch	Chile0673	0902	1001	Holstein	Chile0673	Chile	Agroganad Purento
Ch	Chile0674	0101	0101	Holstein	Chile0674	Chile	Agroganad Purento
Ch	Chile0675	0101	14011	Holstein	Chile0675	Chile	Agroganad Purento
Ch	Chile0410	0902	0902	Holstein	Chile0410	Chile	ChinChinco
Ch	Chile0411	0101	2703	Holstein	Chile0411	Chile	ChinChinco
Ch	Chile0412	0902	1501	Holstein	Chile0412	Chile	ChinChinco
Ch	Chile0413	1501	1501	Holstein	Chile0413	Chile	ChinChinco
Ch	Chile0414	0601	1501	Holstein	Chile0414	Chile	ChinChinco
Ch	Chile0416	0701	1501	Holstein	Chile0416	Chile	ChinChinco
Ch	Chile0417	14011	2002	Holstein	Chile0417	Chile	ChinChinco
Ch	Chile0418	0101	1201	Holstein	Chile0418	Chile	ChinChinco
Ch	Chile0419	1201	3101	Holstein	Chile0419	Chile	ChinChinco
Ch	Chile0420	14011	1501	Holstein	Chile0420	Chile	ChinChinco
Ch	Chile0421	0902	1101	Holstein	Chile0421	Chile	ChinChinco
Ch	Chile0422	1501	2703	Holstein	Chile0422	Chile	ChinChinco
Ch	Chile0423	1001	1201	Holstein	Chile0423	Chile	ChinChinco
Ch	Chile0424	14011	1501	Holstein	Chile0424	Chile	ChinChinco
Ch	Chile0425	1101	14011	Holstein	Chile0425	Chile	ChinChinco
Ch	Chile0426	1501	1501	Holstein	Chile0426	Chile	ChinChinco
Ch	Chile0427	14011	1501	Holstein	Chile0427	Chile	ChinChinco
Ch	Chile0428	1201	1501	Holstein	Chile0428	Chile	ChinChinco
Ch	Chile0429	1201	1501	Holstein	Chile0429	Chile	ChinChinco
Ch	Chile0430	14011	0201	Holstein	Chile0430	Chile	ChinChinco
Ch	Chile0431	0101	1201	Holstein	Chile0431	Chile	ChinChinco
Ch	Chile0432	2703	0201	Holstein	Chile0432	Chile	ChinChinco
Ch	Chile0433	1001	1201	Holstein	Chile0433	Chile	ChinChinco
Ch	Chile0434	1201	1501	Holstein	Chile0434	Chile	ChinChinco
Ch	Chile0435	14011	14011	Holstein	Chile0435	Chile	ChinChinco
Ch	Chile0436	1201	1501	Holstein	Chile0436	Chile	ChinChinco
Ch	Chile0437	1201	1501	Holstein	Chile0437	Chile	ChinChinco
Ch	Chile0438	0902	1001	Holstein	Chile0438	Chile	ChinChinco
Ch	Chile0439	0101	14011	Holstein	Chile0439	Chile	ChinChinco
Ch	Chile0440	1101	1501	Holstein	Chile0440	Chile	ChinChinco
Ch	Chile0441	1501	2703	Holstein	Chile0441	Chile	ChinChinco
Ch	Chile0442	14011	20012	Holstein	Chile0442	Chile	ChinChinco
Ch	Chile0075	0901	1601	Holstein	Chile0075	Chile	Fundo Molco
Ch	Chile0076	14011	1501	Holstein	Chile0076	Chile	Fundo Molco
Ch	Chile0077	0902	1601	Holstein	Chile0077	Chile	Fundo Molco
Ch	Chile0078	0701	1101	Holstein	Chile0078	Chile	Fundo Molco
Ch	Chile0079	0101	0902	Holstein	Chile0079	Chile	Fundo Molco
Ch	Chile0080	0101	1001	Holstein	Chile0080	Chile	Fundo Molco
Ch	Chile0081	1701	2703	Holstein	Chile0081	Chile	Fundo Molco
Ch	Chile0082	0101	1001	Holstein	Chile0082	Chile	Fundo Molco
Ch	Chile0083	1101	0201	Holstein	Chile0083	Chile	Fundo Molco
Ch	Chile0084	1001	3201	Holstein	Chile0084	Chile	Fundo Molco
Ch	Chile0086	0902	0902	Holstein	Chile0086	Chile	Fundo Molco
Ch	Chile0087	0901	2201	Holstein	Chile0087	Chile	Fundo Molco
Ch	Chile0088	1501	1501	Holstein	Chile0088	Chile	Fundo Molco
Ch	Chile0089	0201	0201	Holstein	Chile0089	Chile	Fundo Molco
Ch	Chile0090	0101	1801	Holstein	Chile0090	Chile	Fundo Molco
Ch	Chile0091	1501	1501	Holstein	Chile0091	Chile	Fundo Molco
Ch	Chile0092	1501	1801	Holstein	Chile0092	Chile	Fundo Molco
Ch	Chile0093	1101	1101	Holstein	Chile0093	Chile	Fundo Molco
Ch	Chile0094	1101	1501	Holstein	Chile0094	Chile	Fundo Molco
Ch	Chile0095	1101	0101	Holstein	Chile0095	Chile	Fundo Molco
Ch	Chile0096	0101	0101	Holstein	Chile0096	Chile	Fundo Molco
Ch	Chile0097	14011	2703	Holstein	Chile0097	Chile	Fundo Molco
Ch	Chile0098	1001	1001	Holstein	Chile0098	Chile	Fundo Molco
Ch	Chile0099	1001	2703	Holstein	Chile0099	Chile	Fundo Molco
Ch	Chile0100	1101	1601	Holstein	Chile0100	Chile	Fundo Molco
Ch	Chile0101	1201	0101	Holstein	Chile0101	Chile	Fundo Molco
Ch	Chile0102	1001	0101	Holstein	Chile0102	Chile	Fundo Molco
Ch	Chile0103	0701	1701	Holstein	Chile0103	Chile	Fundo Molco
Ch	Chile0104	0902	0201	Holstein	Chile0104	Chile	Fundo Molco
Ch	Chile0039	0101	0902	Holstein	Chile0039	Chile	Fundo Nahuelmo
Ch	Chile0042	0101	1201	Holstein	Chile0042	Chile	Fundo Nahuelmo
Ch	Chile0046	1001	1701	Holstein	Chile0046	Chile	Fundo Nahuelmo
Ch	Chile0049	0801	1201	Holstein	Chile0049	Chile	Fundo Nahuelmo
Ch	Chile0443	1501	1501	Holstein	Chile0443	Chile	Santa Gema
Ch	Chile0444	0902	1501	Holstein	Chile0444	Chile	Santa Gema
Ch	Chile0445	1101	1501	Holstein	Chile0445	Chile	Santa Gema
Ch	Chile0446	0601	2703	Holstein	Chile0446	Chile	Santa Gema
Ch	Chile0447	1201	1501	Holstein	Chile0447	Chile	Santa Gema
Ch	Chile0448	0601	0701	Holstein	Chile0448	Chile	Santa Gema
Ch	Chile0449	1501	2002	Holstein	Chile0449	Chile	Santa Gema
Ch	Chile0450	1001	1101	Holstein	Chile0450	Chile	Santa Gema
Ch	Chile0451	1001	1501	Holstein	Chile0451	Chile	Santa Gema
Ch	Chile0452	0902	1001	Holstein	Chile0452	Chile	Santa Gema
Ch	Chile0453	1101	1501	Holstein	Chile0453	Chile	Santa Gema
Ch	Chile0454	0902	1001	Holstein	Chile0454	Chile	Santa Gema
Ch	Chile0455	14011	1501	Holstein	Chile0455	Chile	Santa Gema
Ch	Chile0456	0701	1501	Holstein	Chile0456	Chile	Santa Gema
Ch	Chile0457	1101	1501	Holstein	Chile0457	Chile	Santa Gema
Ch	Chile0458	1101	1501	Holstein	Chile0458	Chile	Santa Gema
Ch	Chile0459	0101	1501	Holstein	Chile0459	Chile	Santa Gema
Ch	Chile0460	0101	2703	Holstein	Chile0460	Chile	Santa Gema
Ch	Chile0461	1101	1501	Holstein	Chile0461	Chile	Santa Gema
Ch	Chile0462	0902	1101	Holstein	Chile0462	Chile	Santa Gema
Ch	Chile0463	0902	1201	Holstein	Chile0463	Chile	Santa Gema
Ch	Chile0464	1001	1501	Holstein	Chile0464	Chile	Santa Gema
Ch	Chile0465	1001	1001	Holstein	Chile0465	Chile	Santa Gema
Ch	Chile0468	1101	1501	Holstein	Chile0468	Chile	Santa Gema
Ch	Chile0469	1501	1501	Holstein	Chile0469	Chile	Santa Gema
Ch	Chile0470	14011	1701	Holstein	Chile0470	Chile	Santa Gema
Ch	Chile0471	1101	1501	Holstein	Chile0471	Chile	Santa Gema
Ch	Chile0472	14011	1501	Holstein	Chile0472	Chile	Santa Gema
	Chile0026	1601	0201	Jersey	Chile0026	Chile	CIA/UACH
	Chile0105	3601	0201	Ovelo Colorado	Chile0105	Chile	Agroforestal Maco
	Chile0106	2002	1701	Ovelo Colorado	Chile0106	Chile	Agroforestal Maco
	Chile0107	1002	2002	Ovelo Colorado	Chile0107	Chile	Agroforestal Maco
	Chile0108	0901	1701	Ovelo Colorado	Chile0108	Chile	Agroforestal Maco
	Chile0109	0701	2002	Ovelo Colorado	Chile0109	Chile	Agroforestal Maco
	Chile0110	1601	1601	Ovelo Colorado	Chile0110	Chile	Agroforestal Maco
	Chile0111	1103	0101	Ovelo Colorado	Chile0111	Chile	Agroforestal Maco
	Chile0112	1601	2002	Ovelo Colorado	Chile0112	Chile	Agroforestal Maco
	Chile0113	14011	2002	Ovelo Colorado	Chile0113	Chile	Agroforestal Maco
	Chile0114	1101	2002	Ovelo Colorado	Chile0114	Chile	Agroforestal Maco
	Chile0115	14011	0301	Ovelo Colorado	Chile0115	Chile	Agroforestal Maco
	Chile0116	2003	0101	Ovelo Colorado	Chile0116	Chile	Agroforestal Maco
	Chile0117	1601	0901	Ovelo Colorado	Chile0117	Chile	Agroforestal Maco
	Chile0118	0701	0901	Ovelo Colorado	Chile0118	Chile	Agroforestal Maco
	Chile0119	2002	0301	Ovelo Colorado	Chile0119	Chile	Agroforestal Maco
	Chile0120	1601	1701	Ovelo Colorado	Chile0120	Chile	Agroforestal Maco
	Chile0121	1001	2002	Ovelo Colorado	Chile0121	Chile	Agroforestal Maco
	Chile0122	1201	0101	Ovelo Colorado	Chile0122	Chile	Agroforestal Maco
	Chile0123	2002	0301	Ovelo Colorado	Chile0123	Chile	Agroforestal Maco
	Chile0124	14011	1601	Ovelo Colorado	Chile0124	Chile	Agroforestal Maco
	Chile0125	1001	0101	Ovelo Colorado	Chile0125	Chile	Agroforestal Maco
	Chile0126	2002	2002	Ovelo Colorado	Chile0126	Chile	Agroforestal Maco
	Chile0127	1601	0101	Ovelo Colorado	Chile0127	Chile	Agroforestal Maco
	Chile0128	14011	14011	Ovelo Colorado	Chile0128	Chile	Agroforestal Maco
	Chile0129	2002	0201	Ovelo Colorado	Chile0129	Chile	Agroforestal Maco
	Chile0130	1501	0101	Ovelo Colorado	Chile0130	Chile	Agroforestal Maco
	Chile0131	2002	1701	Ovelo Colorado	Chile0131	Chile	Agroforestal Maco
	Chile0132	1701	3601	Ovelo Colorado	Chile0132	Chile	Agroforestal Maco
	Chile0133	0901	1701	Ovelo Colorado	Chile0133	Chile	Agroforestal Maco
	Chile0134	1701	3201	Ovelo Colorado	Chile0134	Chile	Agroforestal Maco
	Chile0357	0902	1501	Ovelo Colorado	Chile0357	Chile	Baltazar Patino
	Chile0358	1201	1201	Ovelo Colorado	Chile0358	Chile	Baltazar Patino
	Chile0364	1701	0201	Ovelo Colorado	Chile0364	Chile	Baltazar Patino
	Chile0367	0701	14011	Ovelo Colorado	Chile0367	Chile	Baltazar Patino
	Chile0377	14011	1701	Ovelo Colorado	Chile0377	Chile	Baltazar Patino
	Chile0392	1701	0201	Ovelo Colorado	Chile0392	Chile	Baltazar Patino
	Chile0277	1801	0201	Ovelo Colorado	Chile0277	Chile	Casar Barrocal
	Chile0279	14011	1701	Ovelo Colorado	Chile0279	Chile	Casar Barrocal
	Chile0281	0101	0902	Ovelo Colorado	Chile0281	Chile	Casar Barrocal
	Chile0287	0902	1101	Ovelo Colorado	Chile0287	Chile	Casar Barrocal
	Chile0288	0701	1601	Ovelo Colorado	Chile0288	Chile	Casar Barrocal
	Chile0289	0801	0201	Ovelo Colorado	Chile0289	Chile	Casar Barrocal
	Chile0303	1103	2703	Ovelo Colorado	Chile0303	Chile	Casar Barrocal
	Chile0030	1501	1501	Ovelo Colorado	Chile0030	Chile	CIA/UACH
	Chile0033	0701	2801	Ovelo Colorado	Chile0033	Chile	CIA/UACH
	Chile0034	14011	1501	Ovelo Colorado	Chile0034	Chile	CIA/UACH
	Chile0035	1501	3601	Ovelo Colorado	Chile0035	Chile	CIA/UACH
	Chile0038	14011	1801	Ovelo Colorado	Chile0038	Chile	CIA/UACH
	Chile0001	1801	2703	Ovelo Colorado	Chile0001	Chile	F. La Dehesa
	Chile0002	0701	1501	Ovelo Colorado	Chile0002	Chile	F. La Dehesa
	Chile0003	1501	2801	Ovelo Colorado	Chile0003	Chile	F. La Dehesa
	Chile0004	2201	2801	Ovelo Colorado	Chile0004	Chile	F. La Dehesa
	Chile0005	14011	1501	Ovelo Colorado	Chile0005	Chile	F. La Dehesa
	Chile0006	1101	14011	Ovelo Colorado	Chile0006	Chile	F. La Dehesa
	Chile0008	0902	2703	Ovelo Colorado	Chile0008	Chile	F. La Dehesa
	Chile0009	0902	1701	Ovelo Colorado	Chile0009	Chile	F. La Dehesa
	Chile0010	0902	14011	Ovelo Colorado	Chile0010	Chile	F. La Dehesa
	Chile0011	14011	1501	Ovelo Colorado	Chile0011	Chile	F. La Dehesa
	Chile0012	1501	1801	Ovelo Colorado	Chile0012	Chile	F. La Dehesa
	Chile0013	0301	0201	Ovelo Colorado	Chile0013	Chile	F. La Dehesa
	Chile0014	2002	1801	Ovelo Colorado	Chile0014	Chile	F. La Dehesa
	Chile0015	1101	1701	Ovelo Colorado	Chile0015	Chile	F. La Dehesa
	Chile0016	1601	1701	Ovelo Colorado	Chile0016	Chile	F. La Dehesa
	Chile0017	0701	2703	Ovelo Colorado	Chile0017	Chile	F. La Dehesa
	Chile0018	0902	2002	Ovelo Colorado	Chile0018	Chile	F. La Dehesa
	Chile0019	1801	1701	Ovelo Colorado	Chile0019	Chile	F. La Dehesa
	Chile0020	2201	1801	Ovelo Colorado	Chile0020	Chile	F. La Dehesa
	Chile0021	0701	1701	Ovelo Colorado	Chile0021	Chile	F. La Dehesa
	Chile0022	2002	2002	Ovelo Colorado	Chile0022	Chile	F. La Dehesa
	Chile0023	14011	1501	Ovelo Colorado	Chile0023	Chile	F. La Dehesa
	Chile0024	1801	1801	Ovelo Colorado	Chile0024	Chile	F. La Dehesa
	Chile0025	0701	14011	Ovelo Colorado	Chile0025	Chile	F. La Dehesa
	Chile0040	1701	1801	Ovelo Colorado	Chile0040	Chile	Fundo Nahuelmo
	Chile0041	14011	2801	Ovelo Colorado	Chile0041	Chile	Fundo Nahuelmo
	Chile0043	1101	14011	Ovelo Colorado	Chile0043	Chile	Fundo Nahuelmo
	Chile0044	0902	14011	Ovelo Colorado	Chile0044	Chile	Fundo Nahuelmo
	Chile0045	14011	2801	Ovelo Colorado	Chile0045	Chile	Fundo Nahuelmo
	Chile0047	1201	2801	Ovelo Colorado	Chile0047	Chile	Fundo Nahuelmo
	Chile0048	1201	0701	Ovelo Colorado	Chile0048	Chile	Fundo Nahuelmo
	Chile0050	14011	0201	Ovelo Colorado	Chile0050	Chile	Fundo Nahuelmo
	Chile0051	0701	14011	Ovelo Colorado	Chile0051	Chile	Fundo Nahuelmo
	Chile0052	3201	0201	Ovelo Colorado	Chile0052	Chile	Fundo Nahuelmo
	Chile0053	0101	0101	Ovelo Colorado	Chile0053	Chile	Fundo Nahuelmo
	Chile0054	0902	1501	Ovelo Colorado	Chile0054	Chile	Fundo Nahuelmo
	Chile0055	1101	1501	Ovelo Colorado	Chile0055	Chile	Fundo Nahuelmo
	Chile0056	1001	1501	Ovelo Colorado	Chile0056	Chile	Fundo Nahuelmo
	Chile0057	1501	0101	Ovelo Colorado	Chile0057	Chile	Fundo Nahuelmo
	Chile0058	1201	1801	Ovelo Colorado	Chile0058	Chile	Fundo Nahuelmo
	Chile0059	0201	1501	Ovelo Colorado	Chile0059	Chile	Fundo Nahuelmo
	Chile0060	2801	0301	Ovelo Colorado	Chile0060	Chile	Fundo Nahuelmo
	Chile0061	1101	0501	Ovelo Colorado	Chile0061	Chile	Fundo Nahuelmo
	Chile0062	1501	1501	Ovelo Colorado	Chile0062	Chile	Fundo Nahuelmo
	Chile0063	1501	0301	Ovelo Colorado	Chile0063	Chile	Fundo Nahuelmo
	Chile0064	0701	1101	Ovelo Colorado	Chile0064	Chile	Fundo Nahuelmo
	Chile0065	0701	1501	Ovelo Colorado	Chile0065	Chile	Fundo Nahuelmo
	Chile0066	1101	1501	Ovelo Colorado	Chile0066	Chile	Fundo Nahuelmo
	Chile0067	2801	1501	Ovelo Colorado	Chile0067	Chile	Fundo Nahuelmo
	Chile0068	1002	1101	Ovelo Colorado	Chile0068	Chile	Fundo Nahuelmo
	Chile0069	1501	1801	Ovelo Colorado	Chile0069	Chile	Fundo Nahuelmo
	Chile0070	0701	1101	Ovelo Colorado	Chile0070	Chile	Fundo Nahuelmo
	Chile0071	0301	0902	Ovelo Colorado	Chile0071	Chile	Fundo Nahuelmo
	Chile0072	14011	14011	Ovelo Colorado	Chile0072	Chile	Fundo Nahuelmo
	Chile0073	14011	0201	Ovelo Colorado	Chile0073	Chile	Fundo Nahuelmo
	Chile0074	0902	1101	Ovelo Colorado	Chile0074	Chile	Fundo Nahuelmo
	Chile0497	1101	2002	Ovelo Colorado	Chile0497	Chile	Fundo Santa Marta
	Chile0498	0301	14011	Ovelo Colorado	Chile0498	Chile	Fundo Santa Marta
	Chile0499	0902	3201	Ovelo Colorado	Chile0499	Chile	Fundo Santa Marta
	Chile0500	1001	2201	Ovelo Colorado	Chile0500	Chile	Fundo Santa Marta
	Chile0501	1701	2201	Ovelo Colorado	Chile0501	Chile	Fundo Santa Marta
	Chile0502	0101	2201	Ovelo Colorado	Chile0502	Chile	Fundo Santa Marta
	Chile0503	2002	0201	Ovelo Colorado	Chile0503	Chile	Fundo Santa Marta
	Chile0505	0501	0201	Ovelo Colorado	Chile0505	Chile	Fundo Santa Marta
	Chile0506	1101	1801	Ovelo Colorado	Chile0506	Chile	Fundo Santa Marta
	Chile0507	1201	3601	Ovelo Colorado	Chile0507	Chile	Fundo Santa Marta
	Chile0508	0701	2703	Ovelo Colorado	Chile0508	Chile	Fundo Santa Marta
	Chile0509	0501	0201	Ovelo Colorado	Chile0509	Chile	Fundo Santa Marta
	Chile0510	1801	2801	Ovelo Colorado	Chile0510	Chile	Fundo Santa Marta
	Chile0512	0901	0201	Ovelo Colorado	Chile0512	Chile	Fundo Santa Marta
	Chile0513	0601	0201	Ovelo Colorado	Chile0513	Chile	Fundo Santa Marta
	Chile0514	0501	0701	Ovelo Colorado	Chile0514	Chile	Fundo Santa Marta
	Chile0515	1101	1101	Ovelo Colorado	Chile0515	Chile	Fundo Santa Marta
	Chile0516	0501	1201	Ovelo Colorado	Chile0516	Chile	Fundo Santa Marta
	Chile0517	0901	20012	Ovelo Colorado	Chile0517	Chile	Fundo Santa Marta
	Chile0309	0902	0902	Ovelo Colorado	Chile0309	Chile	Soc. El Maiten
	Chile0311	0902	0902	Ovelo Colorado	Chile0311	Chile	Soc. El Maiten
	Chile0316	0902	14011	Ovelo Colorado	Chile0316	Chile	Soc. El Maiten
	Chile0319	0902	2201	Ovelo Colorado	Chile0319	Chile	Soc. El Maiten
	Chile0320	0902	0902	Ovelo Colorado	Chile0320	Chile	Soc. El Maiten
	Chile0321	0501	0501	Ovelo Colorado	Chile0321	Chile	Soc. El Maiten
	Chile0330	0701	1701	Ovelo Colorado	Chile0330	Chile	Soc. El Maiten
	Chile0331	0902	1801	Ovelo Colorado	Chile0331	Chile	Soc. El Maiten
	Chile0332	0902	1101	Ovelo Colorado	Chile0332	Chile	Soc. El Maiten
	Chile0335	0902	1801	Ovelo Colorado	Chile0335	Chile	Soc. El Maiten
	Chile0340	0701	2201	Ovelo Colorado	Chile0340	Chile	Soc. El Maiten
	Chile0343	0902	1501	Ovelo Colorado	Chile0343	Chile	Soc. El Maiten
	Chile0348	0701	1103	Ovelo Colorado	Chile0348	Chile	Soc. El Maiten
	Chile0350	0902	0902	Overo Negro	Chile0350	Chile	Baltazar Patino
	Chile0351	14011	14011	Overo Negro	Chile0351	Chile	Baltazar Patino
	Chile0352	1301	14011	Overo Negro	Chile0352	Chile	Baltazar Patino
	Chile0353	1001	1501	Overo Negro	Chile0353	Chile	Baltazar Patino
	Chile0354	1101	1101	Overo Negro	Chile0354	Chile	Baltazar Patino
	Chile0355	0902	1001	Overo Negro	Chile0355	Chile	Baltazar Patino
	Chile0356	1001	1901	Overo Negro	Chile0356	Chile	Baltazar Patino
	Chile0359	2703	2703	Overo Negro	Chile0359	Chile	Baltazar Patino
	Chile0360	1901	0201	Overo Negro	Chile0360	Chile	Baltazar Patino
	Chile0361	0101	14011	Overo Negro	Chile0361	Chile	Baltazar Patino
	Chile0362	1101	1301	Overo Negro	Chile0362	Chile	Baltazar Patino
	Chile0363	0201	0201	Overo Negro	Chile0363	Chile	Baltazar Patino
	Chile0365	1001	1201	Overo Negro	Chile0365	Chile	Baltazar Patino
	Chile0366	1001	1501	Overo Negro	Chile0366	Chile	Baltazar Patino
	Chile0368	0701	0701	Overo Negro	Chile0368	Chile	Baltazar Patino
	Chile0369	0101	1001	Overo Negro	Chile0369	Chile	Baltazar Patino
	Chile0370	1701	1701	Overo Negro	Chile0370	Chile	Baltazar Patino
	Chile0371	1001	1201	Overo Negro	Chile0371	Chile	Baltazar Patino
	Chile0372	14011	1701	Overo Negro	Chile0372	Chile	Baltazar Patino
	Chile0373	0301	1201	Overo Negro	Chile0373	Chile	Baltazar Patino
	Chile0374	1001	14011	Overo Negro	Chile0374	Chile	Baltazar Patino
	Chile0375	1001	1201	Overo Negro	Chile0375	Chile	Baltazar Patino
	Chile0376	1301	14011	Overo Negro	Chile0376	Chile	Baltazar Patino
	Chile0378	1001	1001	Overo Negro	Chile0378	Chile	Baltazar Patino
	Chile0379	0902	1001	Overo Negro	Chile0379	Chile	Baltazar Patino
	Chile0380	1002	14011	Overo Negro	Chile0380	Chile	Baltazar Patino
	Chile0381	1301	1801	Overo Negro	Chile0381	Chile	Baltazar Patino
	Chile0382	1101	1101	Overo Negro	Chile0382	Chile	Baltazar Patino
	Chile0383	0503	0902	Overo Negro	Chile0383	Chile	Baltazar Patino
	Chile0384	1501	1701	Overo Negro	Chile0384	Chile	Baltazar Patino
	Chile0385	0902	0902	Overo Negro	Chile0385	Chile	Baltazar Patino
	Chile0386	1901	1601	Overo Negro	Chile0386	Chile	Baltazar Patino
	Chile0387	0902	14011	Overo Negro	Chile0387	Chile	Baltazar Patino
	Chile0388	1001	1701	Overo Negro	Chile0388	Chile	Baltazar Patino
	Chile0389	1001	1201	Overo Negro	Chile0389	Chile	Baltazar Patino
	Chile0390	1501	1501	Overo Negro	Chile0390	Chile	Baltazar Patino
	Chile0391	1501	1801	Overo Negro	Chile0391	Chile	Baltazar Patino
	Chile0393	1101	1101	Overo Negro	Chile0393	Chile	Baltazar Patino
	Chile0394	1501	2703	Overo Negro	Chile0394	Chile	Baltazar Patino
	Chile0395	1101	0201	Overo Negro	Chile0395	Chile	Baltazar Patino
	Chile0396	1001	1101	Overo Negro	Chile0396	Chile	Baltazar Patino
	Chile0397	1201	1501	Overo Negro	Chile0397	Chile	Baltazar Patino
	Chile0398	1101	1701	Overo Negro	Chile0398	Chile	Baltazar Patino
	Chile0399	1301	1801	Overo Negro	Chile0399	Chile	Baltazar Patino
	Chile0400	0101	0101	Overo Negro	Chile0400	Chile	Baltazar Patino
	Chile0401	1001	1001	Overo Negro	Chile0401	Chile	Baltazar Patino
	Chile0402	1201	1501	Overo Negro	Chile0402	Chile	Baltazar Patino
	Chile0403	1301	14011	Overo Negro	Chile0403	Chile	Baltazar Patino
	Chile0404	0902	1301	Overo Negro	Chile0404	Chile	Baltazar Patino
	Chile0405	1901	1901	Overo Negro	Chile0405	Chile	Baltazar Patino
	Chile0406	1501	0201	Overo Negro	Chile0406	Chile	Baltazar Patino
	Chile0408	1001	1101	Overo Negro	Chile0408	Chile	Baltazar Patino
	Chile0280	1101	14011	Overo Negro	Chile0280	Chile	Casar Barrocal
	Chile0282	0701	2703	Overo Negro	Chile0282	Chile	Casar Barrocal
	Chile0283	0101	1001	Overo Negro	Chile0283	Chile	Casar Barrocal
	Chile0285	0801	14011	Overo Negro	Chile0285	Chile	Casar Barrocal
	Chile0286	1001	1101	Overo Negro	Chile0286	Chile	Casar Barrocal
	Chile0290	0601	1001	Overo Negro	Chile0290	Chile	Casar Barrocal
	Chile0291	0801	0201	Overo Negro	Chile0291	Chile	Casar Barrocal
	Chile0293	1101	1501	Overo Negro	Chile0293	Chile	Casar Barrocal
	Chile0294	1801	3202	Overo Negro	Chile0294	Chile	Casar Barrocal
	Chile0295	1701	2802	Overo Negro	Chile0295	Chile	Casar Barrocal
	Chile0296	0902	4401	Overo Negro	Chile0296	Chile	Casar Barrocal
	Chile0297	1001	2703	Overo Negro	Chile0297	Chile	Casar Barrocal
	Chile0298	1501	2703	Overo Negro	Chile0298	Chile	Casar Barrocal
	Chile0299	0601	0902	Overo Negro	Chile0299	Chile	Casar Barrocal
	Chile0300	1201	1501	Overo Negro	Chile0300	Chile	Casar Barrocal
	Chile0301	1001	1701	Overo Negro	Chile0301	Chile	Casar Barrocal
	Chile0302	14011	2801	Overo Negro	Chile0302	Chile	Casar Barrocal
	Chile0518	0101	0601	Overo Negro	Chile0518	Chile	Cesar Pinner
	Chile0519	0701	14011	Overo Negro	Chile0519	Chile	Cesar Pinner
	Chile0520	0801	2201	Overo Negro	Chile0520	Chile	Cesar Pinner
	Chile0521	1801	0201	Overo Negro	Chile0521	Chile	Cesar Pinner
	Chile0522	0701	2002	Overo Negro	Chile0522	Chile	Cesar Pinner
	Chile0523	1101	14011	Overo Negro	Chile0523	Chile	Cesar Pinner
	Chile0524	0101	0701	Overo Negro	Chile0524	Chile	Cesar Pinner
	Chile0525	0101	1501	Overo Negro	Chile0525	Chile	Cesar Pinner
	Chile0526	1801	2703	Overo Negro	Chile0526	Chile	Cesar Pinner
	Chile0527	0101	2201	Overo Negro	Chile0527	Chile	Cesar Pinner
	Chile0528	0601	0201	Overo Negro	Chile0528	Chile	Cesar Pinner
	Chile0529	2703	2703	Overo Negro	Chile0529	Chile	Cesar Pinner
	Chile0530	14011	2002	Overo Negro	Chile0530	Chile	Cesar Pinner
	Chile0531	14011	14011	Overo Negro	Chile0531	Chile	Cesar Pinner
	Chile0532	1101	1801	Overo Negro	Chile0532	Chile	Cesar Pinner
	Chile0533	1701	2703	Overo Negro	Chile0533	Chile	Cesar Pinner
	Chile0534	1801	2703	Overo Negro	Chile0534	Chile	Cesar Pinner
	Chile0535	1801	2703	Overo Negro	Chile0535	Chile	Cesar Pinner
	Chile0536	0201	0201	Overo Negro	Chile0536	Chile	Cesar Pinner
	Chile0537	14011	1801	Overo Negro	Chile0537	Chile	Cesar Pinner
	Chile0027	0601	0902	Overo Negro	Chile0027	Chile	CIA/UACH
	Chile0028	1101	1801	Overo Negro	Chile0028	Chile	CIA/UACH
	Chile0304	0701	0701	Overo Negro	Chile0304	Chile	Soc. El Maiten
	Chile0305	0701	1101	Overo Negro	Chile0305	Chile	Soc. El Maiten
	Chile0306	1801	2201	Overo Negro	Chile0306	Chile	Soc. El Maiten
	Chile0307	14011	1501	Overo Negro	Chile0307	Chile	Soc. El Maiten
	Chile0308	1001	2201	Overo Negro	Chile0308	Chile	Soc. El Maiten
	Chile0310	14011	14011	Overo Negro	Chile0310	Chile	Soc. El Maiten
	Chile0312	0101	3101	Overo Negro	Chile0312	Chile	Soc. El Maiten
	Chile0313	0101	3101	Overo Negro	Chile0313	Chile	Soc. El Maiten
	Chile0314	0902	14011	Overo Negro	Chile0314	Chile	Soc. El Maiten
	Chile0315	0101	0101	Overo Negro	Chile0315	Chile	Soc. El Maiten
	Chile0317	0902	1103	Overo Negro	Chile0317	Chile	Soc. El Maiten
	Chile0318	1001	1001	Overo Negro	Chile0318	Chile	Soc. El Maiten
	Chile0322	0701	1501	Overo Negro	Chile0322	Chile	Soc. El Maiten
	Chile0323	1101	0201	Overo Negro	Chile0323	Chile	Soc. El Maiten
	Chile0324	0701	0701	Overo Negro	Chile0324	Chile	Soc. El Maiten
	Chile0325	1201	1501	Overo Negro	Chile0325	Chile	Soc. El Maiten
	Chile0326	0101	0902	Overo Negro	Chile0326	Chile	Soc. El Maiten
	Chile0327	1103	2201	Overo Negro	Chile0327	Chile	Soc. El Maiten
	Chile0328	1601	1701	Overo Negro	Chile0328	Chile	Soc. El Maiten
	Chile0329	1101	2201	Overo Negro	Chile0329	Chile	Soc. El Maiten
	Chile0333	0801	1501	Overo Negro	Chile0333	Chile	Soc. El Maiten
	Chile0334	0902	14011	Overo Negro	Chile0334	Chile	Soc. El Maiten
	Chile0336	0902	1601	Overo Negro	Chile0336	Chile	Soc. El Maiten
	Chile0337	0101	1103	Overo Negro	Chile0337	Chile	Soc. El Maiten
	Chile0338	0701	1101	Overo Negro	Chile0338	Chile	Soc. El Maiten
	Chile0339	0902	1601	Overo Negro	Chile0339	Chile	Soc. El Maiten
	Chile0341	1601	1601	Overo Negro	Chile0341	Chile	Soc. El Maiten
	Chile0342	0902	1101	Overo Negro	Chile0342	Chile	Soc. El Maiten
	Chile0344	0901	0902	Overo Negro	Chile0344	Chile	Soc. El Maiten
	Chile0345	0902	1103	Overo Negro	Chile0345	Chile	Soc. El Maiten
	Chile0346	0701	0701	Overo Negro	Chile0346	Chile	Soc. El Maiten
	Chile0347	1601	1601	Overo Negro	Chile0347	Chile	Soc. El Maiten
	Chile0349	1601	1601	Overo Negro	Chile0349	Chile	Soc. El Maiten
	Chile0029	2601	3201	Red Angus	Chile0029	Chile	CIA/UACH
	Chile0031	0701	0201	Red Angus	Chile0031	Chile	CIA/UACH
	Chile0540	1601	1601	Red Angus	Chile0540	Chile	F.Sn.Pedro
	Chile0558	1601	1801	Red Angus	Chile0558	Chile	F.Sn.Pedro
	Chile0559	0501	0501	Red Angus	Chile0559	Chile	F.Sn.Pedro
	Chile0560	1801	0201	Red Angus	Chile0560	Chile	F.Sn.Pedro
	Chile0561	1101	1101	Red Angus	Chile0561	Chile	F.Sn.Pedro
	Chile0562	0701	0701	Red Angus	Chile0562	Chile	F.Sn.Pedro
	Chile0563	0101	0101	Red Angus	Chile0563	Chile	F.Sn.Pedro
	Chile0564	1201	1801	Red Angus	Chile0564	Chile	F.Sn.Pedro
	Chile0565	0101	3701	Red Angus	Chile0565	Chile	F.Sn.Pedro
	Chile0566	1501	1801	Red Angus	Chile0566	Chile	F.Sn.Pedro
	Chile0567	1601	1601	Red Angus	Chile0567	Chile	F.Sn.Pedro
	Chile0568	1601	3701	Red Angus	Chile0568	Chile	F.Sn.Pedro
	Chile0569	0701	0701	Red Angus	Chile0569	Chile	F.Sn.Pedro
	Chile0570	2705	2707	Red Angus	Chile0570	Chile	F.Sn.Pedro
	Chile0571	1501	1801	Red Angus	Chile0571	Chile	F.Sn.Pedro
	Chile0572	14011	1801	Red Angus	Chile0572	Chile	F.Sn.Pedro
	Chile0573	0101	0801	Red Angus	Chile0573	Chile	F.Sn.Pedro
	Chile0574	1601	1601	Red Angus	Chile0574	Chile	F.Sn.Pedro
	Chile0575	2002	2002	Red Angus	Chile0575	Chile	F.Sn.Pedro
	Chile0576	1001	1601	Red Angus	Chile0576	Chile	F.Sn.Pedro
	Chile0577	2703	2703	Red Angus	Chile0577	Chile	F.Sn.Pedro
	Chile0578	1501	1501	Red Angus	Chile0578	Chile	F.Sn.Pedro
	Chile0579	0101	0101	Red Angus	Chile0579	Chile	F.Sn.Pedro
	Chile0580	0101	1701	Red Angus	Chile0580	Chile	F.Sn.Pedro
	Chile0581	3201	3201	Red Angus	Chile0581	Chile	F.Sn.Pedro
	Chile0582	0101	1801	Red Angus	Chile0582	Chile	F.Sn.Pedro
	Chile0583	0901	1801	Red Angus	Chile0583	Chile	F.Sn.Pedro
	Chile0584	1801	0201	Red Angus	Chile0584	Chile	F.Sn.Pedro
	Chile0585	0501	0501	Red Angus	Chile0585	Chile	F.Sn.Pedro
	Chile0586	2703	2710	Red Angus	Chile0586	Chile	F.Sn.Pedro
	Chile0587	1001	0201	Red Angus	Chile0587	Chile	F.Sn.Pedro
	Chile0588	1501	2703	Red Angus	Chile0588	Chile	F.Sn.Pedro
	Chile0589	0101	0101	Red Angus	Chile0589	Chile	F.Sn.Pedro
	Chile0590	1001	1601	Red Angus	Chile0590	Chile	F.Sn.Pedro
	Chile0591	1801	3701	Red Angus	Chile0591	Chile	F.Sn.Pedro
	Chile0592	0101	1801	Red Angus	Chile0592	Chile	F.Sn.Pedro
	Chile0593	1801	3701	Red Angus	Chile0593	Chile	F.Sn.Pedro
	Chile0594	0801	1801	Red Angus	Chile0594	Chile	F.Sn.Pedro
	Chile0595	1501	1801	Red Angus	Chile0595	Chile	F.Sn.Pedro
	Chile0596	1801	0201	Red Angus	Chile0596	Chile	F.Sn.Pedro
	Chile0597	1301	1301	Red Angus	Chile0597	Chile	F.Sn.Pedro
	Chile0598	1501	1501	Red Angus	Chile0598	Chile	F.Sn.Pedro
	Chile0599	1501	1801	Red Angus	Chile0599	Chile	F.Sn.Pedro
	Chile0600	0101	1801	Red Angus	Chile0600	Chile	F.Sn.Pedro
	Chile0601	14011	1801	Red Angus	Chile0601	Chile	F.Sn.Pedro
	Chile0602	0101	0701	Red Angus	Chile0602	Chile	F.Sn.Pedro
	Chile0603	0101	14011	Red Angus	Chile0603	Chile	F.Sn.Pedro
	Chile0604	1701	1701	Red Angus	Chile0604	Chile	F.Sn.Pedro
	Chile0605	0101	1201	Red Angus	Chile0605	Chile	F.Sn.Pedro
	Chile0606	2002	0201	Red Angus	Chile0606	Chile	F.Sn.Pedro
	Chile0607	1601	1801	Red Angus	Chile0607	Chile	F.Sn.Pedro
	Chile0618	0701	0701	Red Angus	Chile0618	Chile	F.Sn.Pedro
	Chile0619	1501	1801	Red Angus	Chile0619	Chile	F.Sn.Pedro
	Chile0620	1501	1501	Red Angus	Chile0620	Chile	F.Sn.Pedro
	Chile0621	0801	0801	Red Angus	Chile0621	Chile	F.Sn.Pedro
	Chile0622	0101	1801	Red Angus	Chile0622	Chile	F.Sn.Pedro
	Chile0623	3201	3201	Red Angus	Chile0623	Chile	F.Sn.Pedro
	Chile0625	0101	0101	Red Angus	Chile0625	Chile	F.Sn.Pedro
	Chile0626	0101	0101	Red Angus	Chile0626	Chile	F.Sn.Pedro
	Chile0627	0701	0701	Red Angus	Chile0627	Chile	F.Sn.Pedro
	Chile0628	1501	1601	Red Angus	Chile0628	Chile	F.Sn.Pedro
	Chile0209	3301	0201	Red Angus	Chile0209	Chile	Humberto Capurro
	Chile0210	2802	0201	Red Angus	Chile0210	Chile	Humberto Capurro
	Chile0213	0701	1801	Red Angus	Chile0213	Chile	Humberto Capurro
	Chile0224	0901	0901	Red Angus	Chile0224	Chile	Humberto Capurro
	Chile0244	2707	3301	Red Angus	Chile0244	Chile	Humberto Capurro
	Chile0247	0801	2802	Red Angus	Chile0247	Chile	Humberto Capurro
[truncated: 1,583 more rows]
[truncated: 4 more columns]
